# Supplementary material for: Impact of tobacco smoking on oral cancer genetics—A next‐generation sequencing perspective
Source: Imeta. 2022 Aug 4;1(3):e44. doi: 10.1002/imt2.44 (PMC10989814; doi:10.1002/imt2.44)
Supplement: Supplementary file 1 — Supporting information. [file IMT2-1-e44-s001.xlsx]

## Sheet: S1
Table S1. Systematic literature search.
Criteria of screening records
The screening of records was performed from the inception date to 19th May 2020 on EMBASE and 8th of July 2019 on PubMed. Through EMBASE a total of 997 records were obtained and PubMed gave 385 records; hence a total of 1382 records were obtained. In addition, freewheeling searches was also performed to retrieve additional records but no additional record was obtained through this search. Quality…
Phrase used in EMBASE
oral cancer OR OSCC OR oral squamous cell carcinoma OR squamous cell carcinoma of the oral cavity OR squamous cell carcinoma of lip OR squamous cell carcinoma of buccal cavity OR squamous cell carcinoma of tongue AND next-generation sequencing OR next generation sequencing OR NGS OR whole genome sequencing or whole-genome sequencing OR WGS OR whole exome sequencing OR whole-exome sequencing OR WE…
Phrase used in PubMed
("mouth neoplasms"[MeSH Terms] OR ("mouth"[All Fields] AND "neoplasms"[All Fields]) OR "mouth neoplasms"[All Fields] OR ("oral"[All Fields] AND "cancer"[All Fields]) OR "oral cancer"[All Fields]) OR OSCC[All Fields] OR (("mouth"[MeSH Terms] OR "mouth"[All Fields] OR "oral"[All Fields]) AND ("carcinoma, squamous cell"[MeSH Terms] OR ("carcinoma"[All Fields] AND "squamous"[All Fields] AND "cell"[Al…

## Sheet: S2
Table S2. Details of genes common in identified records and their function.
	Genetics loci (gene)	Function of gene	References as per screened records
found in 1 record	6p22.1 (HLA-A)	plays key role in the immune system via presenting peptides derived from the endoplasmic reticulum lumen. Its genetic factors influence susceptibility to OSCC and perhaps to lymph node metastasis and tumor progression [46]	Pickering C.R et al. [8]
found in 1 record	10q21.1 (DKK1)	negative regulator of Wnt signaling pathway. Plays an important role in regulating cellular migration and invasiveness of lymph node metastasis in OSCC [47]	Gao H et al. [16]
found in 1 record	11p15.5 (HRAS)	upstream regulator of PI3K signalling pathway, and play a key role in the tumorigenesis of OSCC [48]	Agrawal N et al. [7]
found in 1 record	12q13.12 (MLL2)	regulates H3K4 in mammalian cells which co localizes with lineage determining transcription factors on transcriptional enhancers, and is needed for cell differentiation and embryonic development. It has tumorigenic-promoting role in early-stage OSCC patients. It highly expressed form is an unfavorable indicator of survival time for early-stage OSCC patients [49]	Pickering C.R et al. [8]
found in 1 record	14q11.2 (AJUBA)	involve in cell-cell adhesion, proliferation, migration and cell fate decision by acting as a scaffold or adaptor protein. It serves as an oncogenic gene in ESCC [50]	Pickering C.R et al. [8]
found in 1 record	16q22.1 (E2F4)	plays important role in the control of cell cycle. Regulated in a cell cycle-dependent manner with high nuclear/cytoplasmic ratios in G0 and early G1 phase. Involve in the pathogenesis and progression of certain salivary gland cancers [51]	Zammit A.P et al. [46]
found in 3 records	17p13.1 (TP53)	controls transformation of normal cell to malignant phenotype. Its degradation by E6 protein in high risk HPV is suggested as one of the mechanisms which attenuate p53 in oral cancer [52]	Zammit A.P et al. [46] Agrawal N et al. [7] Pickering C.R et al
found in 1 record	17q25.3 (RPTOR)	regulatory-associated protein of mTOR, and plays key role in oral carcinogenesis [53]	Zammit A.P et al. [46]
found in 1 record	19q34.13 (TSC1)	negatively regulates mTORC1, hence acts as a negative regulator of the PI3K/AKT pathway, regulating cell growth and proliferation. It is found to be downregulated in OSCC [54]	Zammit A.P et al. [15]
found in 1 record	2q33.1 (CASP8)	plays major role in the execution-phase of cell apoptosis. The polymorphisms in this genes is having regulatory role in the tumorigenesis of OSCC [55]	Pickering C.R et al. [8]
found in 1 record	3p24.1 (TGFBR2)	anti-tumor role during early stages of carcinogenesis. Aberrant alternative splicing was commonly found in OSCC which influences its expression [56]	Pickering C.R et al. [8]
found in 2 records	3q26.32 (PIK3CA)	involve in the regulation of cell proliferation, migration of cells, production of new proteins, transport of materials within cells, and cell survival. The phosphatidylinositol 3-kinase (PI3K)/Akt signaling pathway is one of the most commonly deregulated pathways found in oral cancer [57]	Agrawal N et al. [7] Pickering C.R et al. [8]
found in 1 record	4q31.3 (FBXW7)	tumor suppressor gene that regulates the degradation of various oncoproteins in cancer. Its expression influences the response to chemoradiotherapy and overall survival among patients with OSCC [58]	Pickering C.R et al. [8]
found in 1 record	4q35.2 (FAT1)	regulates cell-cell adhesion and extracellular matrix architecture, while acting as tumor suppressor or oncogene, context-dependently. It is an actionable driver-oncogene in OSCC [59]	Pickering C.R et al. [8]
found in 1 record	5q35.3 (NSD1)	genetic changes in it hold potential as novel prognostic biomarkers in HPV− HNC cancers[60]. Its inactivation causes reduced T cell infiltration into the tumor microenvironment, implicating NSD1 as a tumor cell-intrinsic driver of an immune cold phenotype [61].	Pickering C.R et al. [8]
found in 1 record	7q22.1 (TAF6)	encodes transcription initiation factor TFIID subunit 6 and its one of the isoform initiate signals that trigger apoptosis [62].	Zammit A.P et al. [15]
found in 3 records	9p21.3 (CDKN2A)	regulates p53 and RB1 pathway. The down-expression of it is found to be associated with the recurrence of disease in OC patients [27]	Zammit A.P et al. [15], Agrawal N et al. [7], Pickering C.R et al. [8]
found in 1 record	9p24.1 (PD-L1)	suppresses the adaptive arm of immune system. upregulation may be associated with OSCC progress and CD8+ tumor-infiltrating lymphocytes [63]	Hanna G.J et al. [17]
found in 1 record	9q33.3 (MAPKAP1)	required for complex formation and mTORC2 kinase activity. It inhibits MAP3K2 by preventing its dimerization and autophosphorylation	Zammit A.P et al. [15]
found in 1 record	9q34.11 (CDK9)	member of CDKs family whose dysregulation is associated with sustaining proliferative signal‐ ling, resisting cell death, inducing angiogenesis, activating invasion and metastasis, and energy metabolism [64]	Zammit A.P et al. [15]
found in 1 record	9q34.3 (EHMT1)	modifies histone protein. Its dysregulation is implicated in inflammatory and cardio vascular diseases [65]	Zammit A.P et al. [15]
found in 3 records	9q34.3 (NOTCH1)	promotes cell differentiation. dysregulation is linked with the development and progression of OSCC [66]	Agrawal N et al. [7], Upadhyay P et al., [9], Pickering C.R et al. [8]
found in 1 record	15q14 (ACTC1)	associated with cell motility and linked with tumor invasion. It’s down regulation was reported in radiosensitive cells of HNSCC, after radiation treatment [67]	Zain R.B et al. [46]
found in 1 record	17p13.1 (MYH2)	play important role in skeletal muscle contraction. Found to be upregulated in OSCC and linked with overall survival rate [69]	Zain R.B et al. [46]
found in 1 record	2q35 (DES)	encodes desmin protein which is found in cardiac muscle and responsible for muscle movement. Its role in OC is still not clearly defined	Zain R.B et al. [46]
found in 1 record	1q32.1 (MYBPH)	encodes myosin-binding protein H which is a structural constituents of muscle. Reduces cell mortality	Zain R.B et al. [46]
found in 1 record	16p11.2 (MYLPF)	encodes myosin light chain, phosphorylatable, fast skeletal muscle which is an important part of the myosin light chain structure of muscles. It was found to be differentially regulated in the primary tumor of OSCC patients [70]	Zain R.B et al. [46]
found in 1 record	12q13.12 (FAIM2)	anti-apoptosis gene which interacts with Fas receptor and inhibits apoptosis via interfering with caspase 8 activation[72]. It was found to be downregulated in major OSCC patients however no association was observed with risk habits [71]	Zain R.B et al. [46]
found in 1 record	11p15.4 (OLFML1)	plays important role in nerve tissue. Found to be highly preserved in HPV-16 positive HNC, however its role in OC is still not clearly defined [73]	Zain R.B et al. [46]
found in 1 record	17q21.2 (KRT13)	encodes a type I acidic keratin which is expressed in the differentiated cells of non-cornified stratified squamous epithelia. Its loss is associated with malignant transformation of oral epithelial cells [74]	Zain R.B et al. [46]
CDK, cyclin dependent kinase; ESCC, esophageal squamous cell carcinoma; H3K4, histone H3 Lysine 4; HNC, head and neck cancer; HNSCC, head and neck squamous cell carcinoma; mTOR, mammalian target of Rapamycin; mTORC1, mTOR complex 1; HPV, human papillomavirus; phosphoinositide 3-kinase; NSD1, nuclear receptor binding SET domain protein 1; OSCC, oral squamous cell carcinoma.

## Sheet: S3
Table S3: Records that utilized next-generation sequencing technology for studying the influence of smoking on oral cancer genetics.
S.No	Title	Included/excluded with reason
1	5'-Aminolevulinate synthase 2 (ALAS2) expression is a potential biomarker of chronic obstructive pulmonary disease (COPD) cachexia	Record not on oral cancer
2	A functional polymorphism in the pre-miR-146a gene influences the prognosis of glioblastoma multiforme by interfering with the balance between Notch1 and Notch2	Record not on oral cancer
3	Alteration of stomach microbiota compositions in the progression of gastritis induces nitric oxide in gastric cell	Record not on oral cancer
4	Differential methylation of the arsenic (III) methyltransferase promoter according to arsenic exposure	Record not on oral cancer
5	L1 Retrotransposition Promotes the Progression of Lung Squamous Cell Carcinoma by Inhibiting the Tumor-Suppressor FGGY	Record not on oral cancer
6	The research on association of copy number variation in chromosome 9p21 region with atherothrombotic stroke in the Han Chinese population	Record not on oral cancer
7	ALK-rearranged lung adenocarcinoma patient with development of severe sinus bradycardia after treatment with crizotinib: A case report.	Record not on oral cancer
8	Early-life home environment and risk of asthma among inner-city children.	Record not on oral cancer
9	[Role of DNA microarrays in the diagnosis of pleural exudates: a feasibility study]. [Article in French]	Records published in a language other than English
10	16S rDNA-based metagenomic analysis of dental plaque and lung bacteria in patients with severe acute exacerbations of chronic obstructive pulmonary disease.	Record not on oral cancer
11	16s rRNA deep sequencing for the characterization of healthy human pharyngeal microbiome	Record not on oral cancer
12	16S rRNA Long-Read Sequencing of the Granulation Tissue from Nonsmokers and Smokers-Severe Chronic Periodontitis Patients.	Record not on oral cancer
13	3'-UTR polymorphism in the human CYP2A6 gene affects mRNA stability and enzyme expression.	Record not on oral cancer
14	A 10-year prediagnostic follow-up study shows that serum RNA signals are highly dynamic in lung carcinogenesis	Record not on oral cancer
15	A baseline IFNG gene expression signature correlates with clinical outcomes in durvalumab-treated advanced NSCLC cancer patients	Record not on oral cancer
16	A case of renal cell carcinoma unclassified with medullary phenotype without detectable gene deletion	Record not on oral cancer
17	A combined epigenome- and transcriptome-wide association study of the oral masticatory mucosa assigns CYP1B1 a central role for epithelial health in smokers	Record not on oral cancer
18	A comparative ultrastructural and molecular biological study on Chlamydia psittaci infection in alpha-1 antitrypsin deficiency and non-alpha-1 antitrypsin deficiency emphysema versus lung tissue of patients with hamartochondroma.	Record not on oral cancer
19	A comprehensive characterization of cis-acting splicing-associated variants in human cancer.	Record not on oral cancer
20	A comprehensive review of amyotrophic lateral sclerosis	Review
21	A comprehensive study of smoking-specific microRNA alterations in head and neck squamous cell carcinoma.	Record not on oral cancer
22	A cross-sectional study examining the expression of splice variants K-RAS4A and K-RAS4B in advanced non-small-cell lung cancer patients.	Record not on oral cancer
23	A differential wiring analysis of expression data correctly identifies the gene containing the causal mutation.	Records not on next-generation sequencing
24	A Direct Plasma miRNA Assay for Early Detection and Histological Classification of Lung Cancer	Record not on oral cancer
25	A gain-of-function mutation in TNFRSF13B is a candidate for predisposition to familial or sporadic immune thrombocytopenia	Record not on oral cancer
26	A haplotype-based normalization technique for the analysis and detection of allele specific expression.	Record not on oral cancer
27	A high-dimensional, deep-sequencing study of lung adenocarcinoma in female never-smokers.	Record not on oral cancer
28	A lung adenocarcinoma with a STRN-ALK rearrangement was poorly responsive to alectinib treatment	Record not on oral cancer
29	A metagenomic survey of bacterial populations in oral cavity cancer	Records on next-generation sequencing and oral cancer but not on smoking
30	A microbial signature for Crohn's disease.	Record not on oral cancer
31	A MicroRNA-124 Polymorphism is Associated with Fracture Healing via Modulating BMP6 Expression.	Record not on oral cancer
32	A migration signature and plasma biomarker panel for pancreatic adenocarcinoma.	Record not on oral cancer
33	A multi-ancestry genome-wide study incorporating gene-smoking interactions identifies multiple new loci for pulse pressure and mean arterial pressure.	Record not on oral cancer
34	A multicenter phase II single arm trial of isatuximab in patients with high risk smoldering multiple myeloma (HRSMM)	Record not on oral cancer
35	A Nasal Brush-based Classifier of Asthma Identified by Machine Learning Analysis of Nasal RNA Sequence Data.	Record not on oral cancer
36	A Nation-Wide Population-Based Mapping of Targetable Alterations in Smoking-Independent Lung Cancer	Record not on oral cancer
37	A new era of the vaginal microbiome: advances using next-generation sequencing.	Review
38	A novel autoantibody test for the detection of pre-neoplastic lung lesions	Record not on oral cancer
39	A novel dyskerin (DKC1) mutation is associated with familial interstitial pneumonia	Record not on oral cancer
40	A novel functional variant in 8q24 is associated with regulation of prostate stem cell antigen (PSCA) gene expression and bladder cancer risk	Record not on oral cancer
41	A novel molecular staging protocol for non-small cell lung cancer.	Record not on oral cancer
42	A novel plasma lncRNA ENST00000416361 is upregulated in coronary artery disease and is related to inflammation and lipid metabolism	Record not on oral cancer
43	A novel proteogenomics approach identifying key proteins in severe COPD	Record not on oral cancer
44	A novel PTPRK-FILIP1 fusion gene in invasive mucinous adenocarcinoma of lung without known driver mutations	Record not on oral cancer
45	A novel splicing mutation in the PKD1 gene causes autosomal dominant polycystic kidney disease in a Chinese family: A case report	Record not on oral cancer
46	A P53-Deficiency gene signature predicts recurrence risk of patients with early-stage lung adenocarcinoma	Record not on oral cancer
47	A P53-Deficiency Gene Signature Predicts Recurrence Risk of Patients with Early-Stage Lung Adenocarcinoma.	Record not on oral cancer
48	A pilot study on the effects of smoking cessation on intestinal gene expression and the microbiome	Record not on oral cancer
49	A pilot study to assess the bacterial contaminants in hookah pipes in a community setting	Record not on oral cancer
50	A pilot study to assess the bacterial contaminants in hookah pipes in a community setting.	Record not on oral cancer
51	A plasma miRNA signature for lung cancer early detection	Record not on oral cancer
52	A rat model of posttraumatic stress disorder promotes cardiac remodeling and immune cell infiltration	Record not on oral cancer
53	A six-mRNA signature model for the prognosis of head and neck squamous cell carcinoma.	Record not on oral cancer
54	A small proline-rich protein, SPRR1, is upregulated early during tobacco smoke-induced squamous metaplasia in rat nasal epithelia.	Records not on next-generation sequencing
55	A threeâ€“MicroRNA signature as a potential biomarker for the early detection of oral cancer	Record on next-generation sequencing and oral cancer but smoking impacted genetic loci not known
56	A tribute to peter H Seeburg (1944â€“2016): A founding father of molecular neurobiology	Record not on oral cancer
57	A variant of the Cockayne syndrome B gene ERCC6 confers risk of lung cancer.	Records not on next-generation sequencing
58	A whole blood gene expression-based signature for smoking status.	Records not on next-generation sequencing
59	â€œMelanomicsâ€: Analysis and integration of whole genomes	Record not on oral cancer
60	Aberrant microRNA expression dysregulates the head and neck squamous cell carcinoma immune landscape	Record not on oral cancer
61	Absence of driver mutations in persistent polyclonal B-cell lymphocytosis with binucleated lymphocytes.	Record not on oral cancer
62	Acceleration of AML progression by cigarette smoke exposure or condensate exposure and associated DNA methylation alterations	Record not on oral cancer
63	Acetylcholine is an autocrine or paracrine hormone synthesized and secreted by airway bronchial epithelial cells.	Records not on next-generation sequencing
64	Activity of sunitinib for lung adenocarcinoma with RET rearrangement	Record not on oral cancer
65	Advanced never smoker adenocarcinoma of the lung: Report of paired normal and tumor whole genome sequencing	Record not on oral cancer
66	Adverse effects of nicotine on cardiogenic differentiation from human embryonic stem cells detected by single-cell RNA sequencing	Record not on oral cancer
67	Age and environmental exposures influence the fecal bacteriome of young children with cystic fibrosis	Record not on oral cancer
68	Age at diagnosis	Record not on oral cancer
69	Age at diagnosis, obesity, smoking, and molecular subtypes in muscle-invasive bladder cancer.	Record not on oral cancer
70	AGER expression and alternative splicing in bronchial biopsies of smokers and never smokers.	Record not on oral cancer
71	Age-related gene and microRNA expression changes in the airways of healthy individuals	Record not on oral cancer
72	Age-related macular degeneration-clinical review and genetics update.	Review
73	Airway basal cells expressed transforming growth factor-Î± (TGFA) as a modulator of smoking-induced airway remodeling	Record not on oral cancer
74	Airway basal cells of healthy smokers and human lung adenocarcinomas share a common embryonic stem cell-like transcriptional program	Record not on oral cancer
75	Airway gene-coexpression network rewiring in the presence of bronchial dysplasia and lung cancer	Record not on oral cancer
76	Airway gene-expression alterations associated with premalignancy: New paradigms for lung cancer chemoprevention	Record not on oral cancer
77	Airway host-microbiome interactions in chronic obstructive pulmonary disease	Record not on oral cancer
78	Airway microbiota is associated with upregulation of the PI3K pathway in lung cancer	Record not on oral cancer
79	AKT1 and AKT2 mutations in lung cancer in a Japanese population	Record not on oral cancer
80	ALK-rearranged lung adenocarcinoma patient with development of severe sinus bradycardia after treatment with crizotinib: A case report	Record not on oral cancer
81	Allelic imbalance in COPD candidate genes	Record not on oral cancer
82	Alteration in the expression of MGMT and RUNX3 due to non-CpG promoter methylation and their correlation with different risk factors in esophageal cancer patients	Record not on oral cancer
83	Alteration in the expression of MGMT and RUNX3 due to non-CpG promoter methylation and their correlation with different risk factors in esophageal cancer patients.	Record not on oral cancer
84	Alteration of the MDM2-p73-P14ARF pathway related to tumour progression during urinary bladder carcinogenesis.	Record not on oral cancer
85	Alterations in bronchial airway microrna expression as a diagnostic biomarker for lung cancer	Record not on oral cancer
86	Alterations in bronchial airway miRNA expression for lung cancer detection	Record not on oral cancer
87	Alterations in Bronchial Airway miRNA Expression for Lung Cancer Detection.	Record not on oral cancer
88	Alterations in oral microbiota in HIV are related to decreased pulmonary function	Record not on oral cancer
89	Alterations in the gut microbiome and metabolism with coronary artery disease severity	Record not on oral cancer
90	Alterations of the gut microbiome in severe mental illness: An analysis of data from the American gut project	Record not on oral cancer
91	Altered airway microbiome in severe asthma	Record not on oral cancer
92	Altered expression of genes involved in inflammatory response and fibrosis by human bronchial epithelial cells exposed to e-cigarette liquid: Relation to the effect of cigarette smoke	Record not on oral cancer
93	Altered expression of lncRNAs overlapping pseudogene loci as an alternative mechanism of cancer gene regulation	Record not on oral cancer
94	Altered gut microbiome and metabolome in patients with multiple system atrophy	Record not on oral cancer
95	Altered immune response in the transcriptome of patients with lung cancer	Record not on oral cancer
96	Alternative and Promising Biomarkers	Record not on oral cancer
97	Alveolar macrophages from HIV-infected smokers have an activated transcription profile that includes elevated expression of chitinase 1	Record not on oral cancer
98	An Epigenome-Wide Association Study of Obesity-Related Traits.	Record not on oral cancer
99	An open-label	Record not on oral cancer
100	An uncommon phenotype of poor inducibility of CYP1A1 in human lung is not ascribable to polymorphisms in the AHR	Record not on oral cancer
101	Anal microbiota profiles in HIV-positive and HIV-negative MSM.	Record not on oral cancer
102	Analysis of association of genetic polymorphisms of micrornas with ischemic stroke	Record not on oral cancer
103	Analysis of biomarkers for late radiotherapy toxicity in the REQUITE project	Record not on oral cancer
104	Analysis of Clinicopathological Features and Clinical Efficacy of Crizotinib in ROS1 Positive Non-Small Cell Lung Cancer	Record not on oral cancer
105	Analysis of gut microbiota in advanced non-small cell lung cancer (NSCLC) patients treated with immune-checkpoints blockers	Record not on oral cancer
106	Analysis of gut microbiota in rheumatoid arthritis patients: Disease-related dysbiosis and modifications induced by etanercept	Record not on oral cancer
107	Analysis of the association between host genetics, smoking, and sputum microbiota in healthy humans.	Record not on oral cancer
108	Analysis of the effect of smoking on the buccal microbiome using next-generation sequencing technology	Record not on oral cancer
109	Analysis of the respiratory microbiome using bronchoalveolar lavage from HIV-infected and uninfected subjects	Record not on oral cancer
110	Analysis of transcriptome sequencing data in the lung tissue of emphysema subjects	Record not on oral cancer
111	Antioxidants markedly accelerate tumor growth and reduce survival in mice with KRAS- and BRAF-induced lung cancer by disrupting the ROS-p53 axis	Record not on oral cancer
112	APOBEC3-mediated C-to-U RNA editing in non-small cell lung cancer tumors is increased in patients with smoking history and squamous tumor histology	Record not on oral cancer
113	Assessing microbial dysbiosis of electronic cigarettes and cigarette smokers using oral and lung microbiome	Record not on oral cancer
114	Assessing the biological and biochemical consequences of the let-7 SNP within the 3'UTR of KRAS	Record not on oral cancer
115	Assessing the spectrum of germline variation in Fanconi anemia genes among patients with head and neck carcinoma before age 50	Record on next-generation sequencing and oral cancer but smoking impacted genetic loci not known
116	Assessment of long noncoding RNA expression using whole transcriptome sequencing of COPD blood samples from the eclipse cohort	Record not on oral cancer
117	Association between fecal microbiota and generalized anxiety disorder: Severity and early treatment response	Record not on oral cancer
118	Association between the ADAMT33 variant and carotid artery intima-media thickness in the Chinese Han population	Record not on oral cancer
119	Association between the oral microbiome and brain resting state connectivity in smokers	Record not on oral cancer
120	Association of an intact E2 gene with higher HPV viral load	Record not on oral cancer
121	Association of coffee and tea intake with the oral microbiome: Results from a large cross-sectional study	Record not on oral cancer
122	Association of dietary fiber intake and gut microbiota in healthy adults	Record not on oral cancer
123	Association of DNA sequence variation in mitochondrial DNA polymerase with mitochondrial DNA synthesis and risk of oral cancer.	Records not on next-generation sequencing
124	Association of exposure to formula in the hospital and subsequent infant feeding practices with gut microbiota and risk of overweight in the first year of life	Record not on oral cancer
125	Association of Hck genetic polymorphisms with gene expression and COPD.	Record not on oral cancer
126	Association of interleukin 1 beta (IL-1Î²) polymorphism with mRNA expression and risk of non small cell lung cancer	Record not on oral cancer
127	Association of MSH2 Expression With Tumor Mutational Burden and the Immune Microenvironment in Lung Adenocarcinoma	Record not on oral cancer
128	Association of oral microbiome with lung cancer risk: Results from the Southern Community Cohort Study	Record not on oral cancer
129	Association of suboptimal health status with intestinal microbiota in Chinese youths	Record not on oral cancer
130	Association of the 15q25 and 5p15 lung cancer susceptibility regions with gene expression in lung tumor tissue.	Record not on oral cancer
131	Associations between antibiotic exposure during pregnancy, birth weight and aberrant methylation at imprinted genes among offspring.	Record not on oral cancer
132	Associations between cigarette smoking and mitochondrial DNA abnormalities in buccal cells.	Records not on next-generation sequencing
133	Associations between thromboxane A synthase 1 gene polymorphisms and the risk of ischemic stroke in a Chinese Han population	Record not on oral cancer
134	Associations of the lung microbiome with sarcoidosis severity and phenotype	Record not on oral cancer
135	Azithromycin treatment modifies airway and blood gene expression networks in neutrophilic COPD	Record not on oral cancer
136	Bacterial alterations in salivary microbiota and their association in oral cancer	Record on next-generation sequencing and oral cancer but smoking impacted genetic loci not known
137	Bartonella henselae as a cause of endocarditis	Record not on oral cancer
138	Benzo[a]pyrene promotes proliferation of human lung cancer cells by accelerating the epidermal growth factor receptor signaling pathway.	Record not on oral cancer
139	Bi 1026706	Record not on oral cancer
140	Bioinformatics Advances to Accelerate Omics Innovations and Applications in the Postgenomic Era	Record not on oral cancer
141	Biomarker development for lung cancer diagnosis using integrative microRNA and gene expression networks	Record not on oral cancer
142	Blinded prospective validation study of a whole blood gene-expression classifier for the diagnosis of benign versus malignant pulmonary nodules	Record not on oral cancer
143	Blood Leukocyte DNA Methylation Predicts Risk of Future Myocardial Infarction and Coronary Heart Disease	Record not on oral cancer
144	Blood rna biomarkers of coronary artery disease: Rna sequencing reveals a signature of regulatory t cell imbalance	Record not on oral cancer
145	BMP4 signaling in airway basal stem/progenitor cells induces COPD-relevant airway epithelial phenotypes	Record not on oral cancer
146	Body site heterogeneity and microbial diversity is lost in individuals with hidradenitis suppurativa	Record not on oral cancer
147	Body size phenotypes comprehensively assess cardiometabolic risk and refine the association between obesity and gut microbiota	Record not on oral cancer
148	Brief Report: Dialister as a Microbial Marker of Disease Activity in Spondyloarthritis	Record not on oral cancer
149	Bronchial premalignant lesions have distinct molecular subtypes associated with future histologic progression	Record not on oral cancer
150	Bronchiolar epithelial catalase is diminished in smokers with mild COPD.	Records not on next-generation sequencing
151	Bulky DNA adducts, microRNA profiles, and lipid biomarkers in Norwegian tunnel finishing workers occupationally exposed to diesel exhaust.	Record not on oral cancer
152	Cancer and inflammation: Promise for biologic therapy	Record not on oral cancer
153	Cancer as the Disintegration of Robustness: Population-Level Variance in Gene Expression Identifies Key Differences Between Tobacco- and HPV-Associated Oropharyngeal Carcinogenesis.	Records not on next-generation sequencing
154	Cancer immunology. Mutational landscape determines sensitivity to PD-1 blockade in non-small cell lung cancer.	Record not on oral cancer
155	Cancer in childhood and molecular epidemiology - The KIKME casecontrol study	Record not on oral cancer
156	Cancer interception	Record not on oral cancer
157	Capnocytophaga canimorsus Capsular Serovar and Disease Severity, Helsinki Hospital District, Finland, 2000-2017.	Record not on oral cancer
158	Carcinogen-induced epigenetic silencing of miR-205 and miR-200 family promotes EMT and transformation of lung epithelial cells	Record not on oral cancer
159	Case Report: QARS Deficiency and Favorable Outcome Following Treatment of Seizures with Ketogenic Diet	Record not on oral cancer
160	CE: Health and the Human Microbiome: A Primer for Nurses.	Record not on oral cancer
161	Cell cycle progression score to predict metastatic progression of clear cell renal cell carcinoma after resection	Record not on oral cancer
162	Cell-specific upregulation of lung â€œcancer signature genesâ€ in the small airway epithelium of asymptomatic smokers	Record not on oral cancer
163	Cell-type specific epigenetic effects of tobacco smoking on the immune cell methylome	Record not on oral cancer
164	Challenges of deciphering gastric cancer heterogeneity.	Record not on oral cancer
165	Changes in oxidative stress biomarker and gene expression levels in workers exposed to volatile organic compounds.	Records not on next-generation sequencing
166	Changes in the Expression of Serum MiR-887-5p in Patients with Endometrial Cancer	Record not on oral cancer
167	Characterisation of mainstream cigarette smoke-induced phenotype in human primary bronchial epithelial cells	Record not on oral cancer
168	Characteristics of PTEN mutation status in patients with non-small cell lung cancer	Record not on oral cancer
169	Characteristics of the Gut Microbiome of Healthy Young Male Soldiers in South Korea: The Effects of Smoking	Record not on oral cancer
170	Characterization of a novel long noncoding RNA, SCAL1, induced by cigarette smoke and elevated in lung cancer cell lines.	Records not on next-generation sequencing
171	Characterization of germline mutations in familial lung cancer from the Chinese population.	Record not on oral cancer
172	Characterization of microbiome in patients with lung cancer comparing with benign mass-like lesions	Record not on oral cancer
173	Characterization of molecular and functional consequences of somatic NF1 mutations in non-small cell lung cancers	Record not on oral cancer
174	Characterization of oral yeasts isolated from healthy individuals attended in different Colombian dental clinics	Record not on oral cancer
175	Characterization of the microbiome in benign lung nodules and matched serum samples	Record not on oral cancer
176	Characterization of the nasopharyngeal and middle ear microbiota in gastroesophageal reflux-prone versus gastroesophageal reflux non-prone children	Record not on oral cancer
177	Characterization of the Oropharyngeal Microbiome during Radiotherapy in HPV-Associated Oropharynx Cancer	Record not on oral cancer
178	Characterizing smoking-induced transcriptional heterogeneity in the human bronchial epithelium at single-cell resolution	Record not on oral cancer
179	Characterizing the genomes of lung adenocarcinomas from never smokers reveals SHPRH as a novel candidate tumor suppressor gene	Record not on oral cancer
180	Characterizing the impact of cigarette smoking on human small airway club cell transcriptome by single cell RNA-sequencing	Record not on oral cancer
181	Characterizing the impact of smoking and lung cancer on the airway transcriptome using RNA-Seq.	Record not on oral cancer
182	Chemotherapy weakly contributes to predicted neoantigen expression in ovarian cancer	Record not on oral cancer
183	Chloride intracellular channel 1 (CLIC1) contributes to modulation of cyclic AMP-activated whole-cell chloride currents in human bronchial epithelial cells	Record not on oral cancer
184	Chronic active Epstein-Barr virus disease in a case of persistent polyclonal B-cell lymphocytosis.	Record not on oral cancer
185	Chronic Exposure to Cigarette Smoke and Chewing Tobacco Alters Expression of microRNAs in Esophageal Epithelial Cells.	Record not on oral cancer
186	Chronic lower extremity wound infection due to Kerstersia gyiorum in a patient with Buerger's disease: A case report	Record not on oral cancer
187	Chronic nicotine doses down-regulate PDE4 isoforms that are targets of antidepressants in adolescent female rats.	Records not on next-generation sequencing
188	Chronic obstructive pulmonary disease upper airway microbiome is associated with select clinical characteristics	Record not on oral cancer
189	Cigarette smoke and chewing tobacco alter expression of different sets of miRNAs in oral keratinocytes	Record not on oral cancer
190	Cigarette smoke condensate exposure changes RNA content of extracellular vesicles released from small airway epithelial cells	Record not on oral cancer
191	Cigarette smoke enhances polycomb expression and activates WNT signaling in normal respiratory epithelia and lung cancer cells via epigenetic repression of MIR-487b	Record not on oral cancer
192	Cigarette smoke exposure decreases CFLAR expression in bronchial epithelium	Record not on oral cancer
193	Cigarette smoke extract induces aberrant cytochrome-c oxidase subunit II methylation and apoptosis in human umbilical vascular endothelial cells	Record not on oral cancer
194	Cigarette Smoke Induces Stem Cell Features of Pancreatic Cancer Cells via PAF1.	Record not on oral cancer
195	Cigarette smoke modulates expression of human rhinovirus-induced airway epithelial host defense genes.	Record not on oral cancer
196	Cigarette smoking altered gut microbiota in a mouse model: the microbial lung-gut axis	Record not on oral cancer
197	Cigarette smoking and CYP1A1 enhance prostate cancer progression through DNA promoter hypomethylation	Record not on oral cancer
198	Cigarette smoking and oral microbiota in low-income and African-American populations	Record on next-generation sequencing and oral cancer but smoking impacted genetic loci not known
199	Cigarette smoking and the oral microbiome in a large study of American adults	Record not on oral cancer
200	Cigarette smoking exposure alters pebp1 DNA methylation and protein profile involved in MAPK signaling pathway in mice testis.	Record not on oral cancer
201	Cigarette smoking induced elevated cxcl5 levels in balf and plasma of patients with COPD	Record not on oral cancer
202	Cigarette smoking induced elevated CXCL5/ENA-78 levels in bronchoalveolar lavage fluid and plasma of patients with chronic obstructive pulmonary disease	Record not on oral cancer
203	Cigarette smoking is a determinant of DT-diaphorase gene expression in human non-small cell lung carcinoma.	Record not on oral cancer
204	Cigarette smoking is associated with an altered metabolomic profile of the vaginal environment	Record not on oral cancer
205	Cigarette smoking modulation of alternatively spliced transcripts in the small airway epithelium	Record not on oral cancer
206	Cigarette smoking modulation of saliva microbial composition and cytokine levels	Record not on oral cancer
207	Cigarette smoking reduces DNA methylation levels at multiple genomic loci but the effect is partially reversible upon cessation.	Record not on oral cancer
208	Cigarette smoking triggers paneth cell defect in Crohn's disease patients and mice harboring susceptibility allele ATG16L1 T300A	Record not on oral cancer
209	Circulating microRNA profiling for early detection of non-small cell lung cancer	Record not on oral cancer
210	Circulating microRNAs as novel predictive markers of afatinib efficacy in squamous cell lung cancer (SCC): An exploratory sub-analysis of the LUX-Lung 8 trial	Record not on oral cancer
211	CIRCULATING MICRORNAS IN RELATION TO ESOPHAGEAL ADENOCARCINOMA DEVELOPMENT AND SURVIVAL	Record not on oral cancer
212	Circulating miR-31 as a predictive marker of EGFR TKI treatment efficacy in squamous cell lung cancer (SCC): A sub-analysis of the LUXLung 8 trial	Record not on oral cancer
213	Circulating miRNAs Associated with Arsenic Exposure	Record not on oral cancer
214	Circulating Nucleic Acid Biomarkers	Record not on oral cancer
215	CITEseq Characterization in Early Stage NSCLC Patients Identifies Distinct Patterns of Immune Infiltrate	Record not on oral cancer
216	Clinical	Record not on oral cancer
217	Clinical and molecular profiling of locally advanced compared with metastatic pancreatic adenocarcinoma	Record not on oral cancer
218	Clinical application of targeted deep sequencing as a molecular screening for epidermal growth factor receptor-tyrosine kinase inhibitor (EGFR-TKI) therapy in neversmoking lung adenocarcinoma	Record not on oral cancer
219	Clinical Implications of Identifying Pathogenic Variants in Individuals With Thoracic Aortic Dissection.	Record not on oral cancer
220	Clinical significance of p53 functional loss in squamous cell carcinoma of the oropharynx.	Records not on next-generation sequencing
221	Clinical validation of a real time PCR assay for the detection of ros1 fusion in Chinese non-small cell lung cancer
222	Clinical, genomic, and metagenomic characterization of oral tongue squamous cell carcinoma in patients who do not smoke.	Record not on oral cancer
223	Clinicopathologic and molecular characteristics of patients with resected lung adenocarcinoma	Record not on oral cancer
224	Clinicopathological features and diagnostic methods of ALK fusion-positive non-small cell lung cancer in Korea	Record not on oral cancer
225	Clinicopathological Features of ALK Expression in 9889 Cases of Non-small-Cell Lung Cancer and Genomic Rearrangements Identified by Capture-Based Next-Generation Sequencing: A Chinese Retrospective Analysis.	Record not on oral cancer
226	Clonal haemopoiesis and therapy-related myeloid malignancies in elderly patients: a proof-of-concept, case-control study.	Records not on next-generation sequencing
227	CLPTM1L is overexpressed in lung cancer and associated with apoptosis.	Record not on oral cancer
228	Coexistence of mutations in keratin 10 (KRT10) and the mitochondrial genome in a patient with ichthyosis with confetti and Leber's hereditary optic neuropathy.	Record not on oral cancer
229	Coffee Consumption and Whole-Blood Gene Expression in the Norwegian Women and Cancer Post-Genome Cohort.	Record not on oral cancer
230	Colonic microbiota exhibits disparate associations with HIV infection and sexual practices	Record not on oral cancer
231	Commentary on: "effect of sevoflurane anesthesia on the comprehensive mRNA expression profile of the mouse hippocampus" Postoperative nausea and vomiting conundrum: RNA-seq to the rescue	Record not on oral cancer
232	Comparative analysis of small cell lung cancer and other pulmonary neuroendocrine tumors	Record not on oral cancer
233	Comparing Patient-Derived Xenograft and Computational Response Prediction for Targeted Therapy in Patients of Early-Stage Large Cell Lung Cancer	Record not on oral cancer
234	Comparing the healthy nose and nasopharynx microbiota reveals continuity as well as niche-specificity	Record not on oral cancer
235	Comparison of differential effects of inhaled symbicort and Advair on lung microbiome - Preliminary results from the DiSARM trial	Record not on oral cancer
236	Comparison of nasal epithelial smoking-induced gene expression on Affymetrix Exon 1.0 and Gene 1.0 ST arrays.	Records not on next-generation sequencing
237	Comparison of proteomic and transcriptomic profiles in the bronchial airway epithelium of current and never smokers.	Record not on oral cancer
238	Comparison of smoking-induced gene expression on Affymetrix Exon and 3'-based expression arrays.	Records not on next-generation sequencing
239	Comparison of the Cytobrush®, dermatological curette and oral CDx® brush test as methods for obtaining samples of RNA for molecular analysis of oral cytology.	Records not on next-generation sequencing
240	Comparison of the gene expression profiles between smokers with and without lung cancer using RNA-Seq.	Record not on oral cancer
241	Comparison of the gene expression profiles between smokers with and without lung cancer using RNA-seq	Record not on oral cancer
242	Comparison of the respiratory microbiome in HIV-infected and HIV-uninfected individuals	Record not on oral cancer
243	Comprehensive analysis for immune profiles of tumor microenvironment in lung adenocarcinomas: Prognostic effect of immunomodulatory molecules	Record not on oral cancer
244	Comprehensive analysis of age-related somatic mutation profiles in Chinese young lung adenocarcinoma patients.	Record not on oral cancer
245	Comprehensive Analysis of miRNA-mRNA-lncRNA Networks in Non-Smoking and Smoking Patients with Chronic Obstructive Pulmonary Disease.	Record not on oral cancer
246	Comprehensive gene analysis including next generation sequencing (NGS) study with immunological parameters to obtain the biomarkers for immune checkpoint inhibitors (ICIs) in non-small cell lung cancer (NSCLC)	Record not on oral cancer
247	Comprehensive gene expression profiles reveal pathways related to the pathogenesis of chronic obstructive pulmonary disease.	Records not on next-generation sequencing
248	Comprehensive gene expression profiling of rat lung reveals distinct acute and chronic responses to cigarette smoke inhalation.	Records not on next-generation sequencing
249	Comprehensive genomic characterization of squamous cell carcinoma of the head and neck in the Cancer Genome Atlas	Record on next-generation sequencing and oral cancer but smoking impacted genetic loci not known
250	Comprehensive genomic characterization of squamous cell carcinoma of the lung	Record not on oral cancer
251	Comprehensive Genomic Characterization of Upper Tract Urothelial Carcinoma	Record not on oral cancer
252	Comprehensive molecular characterization of 412 muscle-invasive urothelial bladder carcinomas: Final analysis of The Cancer Genome Atlas (TCGA) project	Record not on oral cancer
253	Comprehensive profiling of lincRNAs in lung adenocarcinoma of never smokers reveals their important roles in cancer development and prognosis	Record not on oral cancer
254	Comprehensive Profiling of lincRNAs in Lung Adenocarcinoma of Never Smokers Reveals Their Roles in Cancer Development and Prognosis.	Record not on oral cancer
255	Comprehensive transcriptomic profiling of preterm villous tissue by RNA sequencing	Record not on oral cancer
256	Comt (Val/Met) genotype effects on gene expression and imaging phenotypes in the context of polygenic risk for schizophrenia	Record not on oral cancer
257	Conserved recurrent gene mutations correlate with pathway deregulation and clinical outcomes of lung adenocarcinoma in never-smokers.	Record not on oral cancer
258	Considering smoking status, coexpression network analysis of non-small cell lung cancer at different cancer stages, exhibits important genes and pathways.	Record not on oral cancer
259	Construction of conditional over-expression transgenic model of casein kinase 1 epsilon	Record not on oral cancer
260	COPD and the microbiome.	Record not on oral cancer
261	Copd upper airway microbiome is associated with age and obstruction severity	Record not on oral cancer
262	Correction to: RNA sequencing identifies novel non-coding RNA and exon-specific effects associated with cigarette smoking (BMC Medical Genomics (2017) 10 (58) DOI: 10.1186/s12920-017-0295-9)	Record not on oral cancer
263	Correlation Between Genetic Profiling and Response in Danish ALK-Positive NSCLC Patients Treated with Crizotinib	Record not on oral cancer
264	Correlation between methylation of the E-Cadherin gene and malignancy of prostate cancer.	Record not on oral cancer
265	Correlation of an epigenetic mitotic clock with cancer risk	Record not on oral cancer
266	CpG site-specific RASSF1a hypermethylation is associated with occupational PAH exposure and genomic instability	Record not on oral cancer
267	Creating a Precision Medicine Pipeline for Lung Cancers.	Record not on oral cancer
268	CRIPAK genomic alterations are associated with indolent lung adenocarcinoma and predicts longer survival	Record not on oral cancer
269	Critical role of the class a scavenger receptor on alveolar macrophages in chronic obstructive pulmonary disease	Record not on oral cancer
270	Crohnâ€™s disease IRGM risk alleles are associated with altered gene expression in human tissues	Record not on oral cancer
271	Current smoking is associated with decreased expression of mir-335-5p in parenchymal lung fibroblasts	Record not on oral cancer
272	Cyclic AMP response element-binding protein overexpression: a feature associated with negative prognosis in never smokers with non-small cell lung cancer.	Record not on oral cancer
273	CYP1A1 mRNA levels as a human exposure biomarker: use of quantitative polymerase chain reaction to measure CYP1A1 expression in human peripheral blood lymphocytes.	Record not on oral cancer
274	CYP1B1 expression in human lung.	Record not on oral cancer
275	Data for Genetic Analysis Workshop 18: Human whole genome sequence	Record not on oral cancer
276	Decreased NK cells in patients with head and neck cancer determined in archival DNA.	Record not on oral cancer
277	Decreased telomere length in children with cartilage-hair hypoplasia	Record not on oral cancer
278	Deep sequencing of human papillomavirus positive loco-regionally advanced oropharyngeal squamous cell carcinomas reveals novel mutational signature	Record not on oral cancer
279	Deep sequencing of the microRNA transcriptome in current	Record not on oral cancer
280	Deep sequencing shows that oocytes are not prone to accumulate mtDNA heteroplasmic mutations during ovarian ageing	Record not on oral cancer
281	Definitive Results of a Clinical and Molecular Multicentric Characterization of Long-Term Survivors with Advanced Non-Small Cell Lung Cancer	Record not on oral cancer
282	Deletion and mutation of WWOX exons 6-8 in human non-small cell lung cancer.	Record not on oral cancer
283	Depression in pregnancy, infant birth weight and DNA methylation of imprint regulatory elements.	Record not on oral cancer
284	Deregulation of Biologically Significant Genes and Associated Molecular Pathways	Record not on oral cancer
285	Deregulation of biologically significant genes and associated molecular pathways in the oral epithelium of electronic cigarette users	Record not on oral cancer
286	Detecting the Presence and Progression of Premalignant Lung Lesions via Airway Gene Expression.	Record not on oral cancer
287	Detection of chromosomal allelic imbalances from RNAseq data using hapLOHseq	Record not on oral cancer
288	Detection of cytochrome P450 gene expression in human placenta in first trimester of pregnancy.	Record not on oral cancer
289	Detection of genetic association and a functional polymorphism of dynamin 1 gene with nicotine dependence in European and African Americans.	Record not on oral cancer
290	Detection of ROS1 gene rearrangement by FISH and analysis of its clinical features in non-small cell lung cancer patients.	Records published in a language other than English
291	Development and Validation of a Gene Expression-Based Prognostic Signature in Early-Stage Squamous Cell Carcinoma of the Lung	Record not on oral cancer
292	Development of a real-time polymerase chain reaction-based method for the measurement of relative allelic expression and identification of CYP2A13 alleles with decreased expression in human lung.	Records not on next-generation sequencing
293	Development of the pre-cancer genome atlas (PCGA) for squamous cell lung carcinoma	Record not on oral cancer
294	Developmental effects of maternal smoking during pregnancy on the human frontal cortex transcriptome.	Record not on oral cancer
295	Diagnostic and Prognostic Utility of Differentially Expressed Circulating MicroRNAs in Indian NSCLC Patients	Record not on oral cancer
296	Diagnostic evaluation of indeterminate pulmonary nodules via rna-seq of bronchial epithelium	Record not on oral cancer
297	Differences in gut microbiota profiles between autoimmune pancreatitis and chronic pancreatitis	Record not on oral cancer
298	Differences in the genomic profiles of cell-free DNA between plasma	Record not on oral cancer
299	Differences in vaginal microbiome in African American women versus women of European ancestry.	Record not on oral cancer
300	Differential dna methylation pattern of sphingosine-1 phosphate receptor 5 in alveolar macrophages in COPD-potential link to failed efferocytosis?	Record not on oral cancer
301	Differential expression analysis at the individual level reveals a lncRNA prognostic signature for lung adenocarcinoma.	Record not on oral cancer
302	Differential expression and functional analysis of lung cancer gene expression datasets: A systems biology perspective	Record not on oral cancer
303	Differential expression of circulating long non-coding RNAs in patients with acute myocardial infarction	Record not on oral cancer
304	Differential expression of circulating microRNAs according to severity of colorectal neoplasia.	Record not on oral cancer
305	Differential expression of PD-L1	Record not on oral cancer
306	Differential gene expression analysis of HNSCC tumors deciphered tobacco dependent and independent molecular signatures	Record on next-generation sequencing and oral cancer but smoking impacted genetic loci not known
307	Differential gene expression between cannabis and tobacco smoke exposure	Record not on oral cancer
308	Differential gene expression in colon tissue associated with diet	Record not on oral cancer
309	Differential Gene Expression in Colon Tissue Associated With Diet, Lifestyle, and Related Oxidative Stress.	Record not on oral cancer
310	Differential levels of plasma MicroRNAs in pregnant dams exposed to alcohol and/or nicotine revealed by RNA-seq	Record not on oral cancer
311	Differential protein-coding gene and long noncoding RNA expression in smoking-related lung squamous cell carcinoma.	Record not on oral cancer
312	Differential transcriptomic analysis of spontaneous lung tumors in B6C3F1 mice: comparison to human non-small cell lung cancer.	Record not on oral cancer
313	Direct effects of pure nicotine, cigarette smoke extract, Swedish-type smokeless tobacco (Snus) extract and ethanol on human normal endothelial cells and fibroblasts.	Record not on oral cancer
314	Discovering the mechanisms underlying serotonin (5-HT)(2A) and 5-HT(2C) receptor regulation following nicotine withdrawal in rats	Record not on oral cancer
315	Discovery of a novel airway microRNA associated with lung cancer using next generation sequencing	Record not on oral cancer
316	Discovery of deregulation of zinc homeostasis and its associated genes in esophageal squamous cell carcinoma using cDNA microarray.	Record not on oral cancer
317	Discovery of genetic alterations governing sinonasal squamous cell carcinoma tumorigenesis	Record not on oral cancer
318	Discovery of Genetic Variation on Chromosome 5q22 Associated with Mortality in Heart Failure	Record not on oral cancer
319	Disordered microbial communities in the upper respiratory tract of cigarette smokers	Record not on oral cancer
320	Disordered microbial communities in the upper respiratory tract of cigarette smokers.	Record not on oral cancer
321	Disruption of a miR-29 binding site leading to COL4A1 upregulation causes pontine autosomal dominant microangiopathy with leukoencephalopathy	Record not on oral cancer
322	Disseminated actinomycosis masquerading as metastatic lung cancer with cerebral metastases	Record not on oral cancer
323	Disseminated infection with Mycobacterium tilburgii in a male immunocompromised patient	Record not on oral cancer
324	Distinct effects of alcohol consumption and smoking on genetic alterations in head and neck carcinoma.	Record not on oral cancer
325	Distinct oral and fecal community profiles enriched in opportunistic pathogens in RA patients and first degree relatives are influenced by environmental risk factors	Record not on oral cancer
326	Distinct pattern of genomic changes associated with smoking in patients with Myelodysplastic Syndromes (MDS)	Record not on oral cancer
327	DNA methylation analysis by bisulfite next-generation sequencing for early detection of oral squamous cell carcinoma and high-grade squamous intraepithelial lesion from oral brushing	Records on next-generation sequencing and oral cancer but not on smoking
328	DNA methylation and gene expression changes in human lung fibroblasts occur already in mild COPD and progress with disease development	Record not on oral cancer
329	Dna methylation and mrna sequencing of monocytes from a large cohort identifies associations between an epigenetic biomarker of smoking	Record not on oral cancer
330	DNA Methylation at the Schizophrenia and Intelligence GWAS-Implicated MIR137HG Locus May Be Associated with Disease and Cognitive Functions	Record not on oral cancer
331	DNA methylation biomarkers for head and neck squamous cell carcinoma	Record not on oral cancer
332	DNA methylation is distinct between AS cases and controls and in different peripheral blood mononuclear cell types	Record not on oral cancer
333	DNA Methylation of the Aryl Hydrocarbon Receptor Repressor Associations With Cigarette Smoking and Subclinical Atherosclerosis.	Record not on oral cancer
334	DNA methylation profiling of non-small cell lung cancer reveals an immune signature in COPD patients	Record not on oral cancer
335	DNA/RNA markers for colorectal cancer risk in preserved stool specimens: a pilot study.	Record not on oral cancer
336	Downregulation of Epithelial Dual Oxidase 1 (DUOX1) in Chronic Obstructive Pulmonary Disease Contributes to Disease Pathogenesis	Record not on oral cancer
337	Down-regulation of microRNA-144-3p and its clinical value in non-small cell lung cancer: A comprehensive analysis based on microarray	Record not on oral cancer
338	Downregulation of P16 promotes cigarette smoke extract-induced vascular smooth muscle cell proliferation via preventing G1/S phase transition	Record not on oral cancer
339	Driver mutations of young lung adenocarcinoma patients with malignant pleural effusion.	Records not on next-generation sequencing
340	Drug use and phylogenetic clustering of hepatitis C virus infection among people who use drugs in Vancouver, Canada: A latent class analysis approach.	Records not on next-generation sequencing
341	Dynamic signatures of the epigenome: Friend or foe?	Record not on oral cancer
342	Dysbiosis of lower respiratory tract microbiome are associated with inflammation and microbial function variety	Record not on oral cancer
343	Dysbiosis of oral microbiota in palmoplantar pustulosis patients	Record not on oral cancer
344	Dysbiosis of the buccal mucosa microbiome in primary SjÃ¶grenâ€™s syndrome patients	Record not on oral cancer
345	Dysbiosis of the lung bacterial community in patients with stable chronic obstructive pulmonary disease	Record not on oral cancer
346	Dysbiosis of the lung bacterial community in stable COPD subjects	Record not on oral cancer
347	Dysbiosis of the Salivary Microbiome Is Associated With Non-smoking Female Lung Cancer and Correlated With Immunocytochemistry Markers	Record not on oral cancer
348	Dysregulated long intergenic non-coding RNA modules contribute to heart failure.	Record not on oral cancer
349	Dysregulation of circadian clock genes in human pulmonary vascular cells exposed to cigarette smoke extract: Possible involvement of epigenetic modification	Record not on oral cancer
350	Dysregulation of MicroRNA Regulatory Network in Lower Extremities Arterial Disease	Record not on oral cancer
351	Dysregulation of microRNA-mRNA regulatory networks in the bronchial airway epithelium of smokers with lung cancer	Record not on oral cancer
352	Early and unexpectedly severe start of influenza epidemic in the Czech Republic during influenza season 2012-13.	Record not on oral cancer
353	Early changes in gene expression induced by tobacco smoke: Evidence for the importance of estrogen within lung tissue.	Records not on next-generation sequencing
354	Early response of gene clusters is associated with mouse lung resistance or sensitivity to cigarette smoke.	Record not on oral cancer
355	Early suppression of the TBX2 subfamily of transcription factors during in vivo tobacco carcinogen-mediated lung adenocarcinoma development	Record not on oral cancer
356	Early-life home environment and risk of asthma among inner-city children	Record not on oral cancer
357	Early-onset emphysema in a large French-Canadian family: a genetic investigation.	Record not on oral cancer
358	Ecophysiological consequences of alcoholism on human gut microbiota: implications for ethanol-related pathogenesis of colon cancer.	Records not on next-generation sequencing
359	Editorial: The role of genetic and lifestyle factors in metabolic diseases	Record not on oral cancer
360	Effect of a single nucleotide polymorphism in miR-146a on COX-2 protein expression and lung function in smokers with chronic obstructive pulmonary disease	Record not on oral cancer
361	Effect of FAM83A gene expression on the prognosis of lung adenocarcinoma	Record not on oral cancer
362	Effect of genetic and environmental factors on the tumor microenvironment of tongue and buccal cancers	Record on next-generation sequencing and oral cancer but smoking impacted genetic loci not known
363	Effect of in utero smoke exposure on microRNA expression in human lung development	Record not on oral cancer
364	Effect of long-acting Î²-agonists/ glucocorticoids on human airway epithelial cell cytokine	Record not on oral cancer
365	Effect of maternal tobacco smoke exposure on the placental transcriptome	Records not on next-generation sequencing
366	Effect of prenatal exposure to nicotine on kidney glomerular mass and AT1R expression in genetically diverse strains of rats.	Records not on next-generation sequencing
367	Effects of 10 cigarette smoke condensates on primary human airway epithelial cells by comparative gene and cytokine expression studies.	Records not on next-generation sequencing
368	Effects of airborne pollutants on mitochondrial DNA methylation	Record not on oral cancer
369	Effects of cigarette smoke exposure on the lower respiratory tract flora in mice
370	Effects of cigarette smoke on the human oral mucosal transcriptome	Records not on next-generation sequencing
371	Effects of prenatal tobacco exposure on gene expression profiling in umbilical cord tissue.	Records not on next-generation sequencing
372	Effects of smoking on oral cancer transcriptome	Included
373	Effects of smoking on the lower respiratory tract microbiome in mice	Record not on oral cancer
374	Effects of tobacco smoke and electronic cigarette vapor exposure on the oral and gut microbiota in humans: A pilot study	Record not on oral cancer
375	Effects of tobacco smoking on the murine lung and gut microbiome	Record not on oral cancer
376	Effects of tobacco smoking on the tumor immune microenvironment in head and neck squamous cell carcinoma	Record on next-generation sequencing and oral cancer but smoking impacted genetic loci not known
377	Efficacy of genotypic resistance-guided sequential therapy in the third-line treatment of refractory Helicobacter pylori infection: A multicentre clinical trial	Record not on oral cancer
378	Effusion immunocytochemistry as an alternative approach for the selection of first-line targeted therapy in advanced lung adenocarcinoma.	Record not on oral cancer
379	EGFR-mutant lung adenocarcinomas mutation profiles reveal ARID1A might be a novel tyrosine kinase resistance pathway	Record not on oral cancer
380	Electronic Cigarette (E-Cigarette) Vapor Exposure Alters the Streptococcus pneumoniae Transcriptome in a Nicotine-Dependent Manner without Affecting Pneumococcal Virulence	Record not on oral cancer
381	Electronic cigarette use alters gene expression in circulating neutrophils	Record not on oral cancer
382	Elevated DKK1 expression is an independent unfavorable prognostic indicator of survival in head and neck squamous cell carcinoma.	Included
383	Elevated expression of DTYMK is associated with poor prognosis in patients with non-small cell lung cancer	Record not on oral cancer
384	Elucidating the genomic architecture of Asian EGFR-mutant lung adenocarcinoma through multi-region exome sequencing.	Record not on oral cancer
385	Elucidation of nasal airway epithelial transcriptome responses to low dose tobacco smoke exposure with an in vitro model	Record not on oral cancer
386	EML4-ALK fusion gene in Korean non-small cell lung cancer.	Record not on oral cancer
387	EML4-ALK translocation is associated with early onset of disease and other clinicopathological features in Chinese female never-smokers with non-small-cell lung cancer	Record not on oral cancer
388	Emphysema in mice lacking Uparap	Record not on oral cancer
389	Enriched taxa were found among the gut microbiota of centenarians in East China	Record not on oral cancer
390	Enrichment of lung microbiome with supraglottic taxa is associated with increased pulmonary inflammation	Record not on oral cancer
391	Environmental Mutagen Society 41st Annual Meeting: Complex Systems in Biology and Risk Assessment	Record not on oral cancer
392	Eosinophilic inflammation in COPD is associated with increased exacerbations and unique blood transcriptomic signatures	Record not on oral cancer
393	Epidemiology and clinical significance of non-tuberculous mycobacterial isolates	Record not on oral cancer
394	Epigenetic alterations as an underlying mechanism of the toxicity of metals	Record not on oral cancer
395	Epigenetic Changes in Alveolar Type II Lung Cells of A/J Mice Following Intranasal Treatment with Lipopolysaccharide.	Record not on oral cancer
396	Epigenetic changes in healthy human skeletal muscle following exerciseâ€“ a systematic review	Review
397	Epigenetic inactivation of checkpoint kinase 2 gene in non-small cell lung cancer and its relationship with clinicopathological features	Record not on oral cancer
398	Epigenetic inactivation of retinoid X receptor genes in non-small cell lung cancer and the relationship with clinicopathologic features	Record not on oral cancer
399	Epigenetic mechanisms underlying long-term developmental effects of NACHRS on dendritic structure in cortical neurons	Record not on oral cancer
400	Epigenetic profiling of bronchoalveolar lavage cells in multiple sclerosis and associations to cigarette smoking	Record not on oral cancer
401	Epigenetics	Record not on oral cancer
402	Escape from X-Inactivation Tumor Suppressor (EXITS) genes are associated with excess incidence of cancer in men	Record not on oral cancer
403	Esophageal actinomycetoma masquerading as cancer in an immunocompetent patient	Record not on oral cancer
404	Establishment and characterization of an oral tongue squamous cell carcinoma cell line from a never-smoking patient.	Records on next-generation sequencing and oral cancer but not on smoking
405	Establishment and genomic characterization of gingivobuccal carcinoma cell lines with smokeless tobacco associated genetic alterations and oncogenic PIK3CA mutation.	Records on next-generation sequencing and oral cancer but not on smoking
406	Estimation of isoform expression of PI3K and FGFR signaling pathway components by transcriptome analysis in bladder cancer	Record not on oral cancer
407	Evaluating genomic signatures predicting veliparib sensitivity in non-small cell lung cancer (NSCLC)	Record not on oral cancer
408	Evaluating the Role of B Cells and Tertiary Lymphoid Structures in Lung Cancer Development and Progression	Record not on oral cancer
409	Evaluation of a lung cancer RNA expression subtyping panel and comparison with histologic diagnosis in lung tumor samples from multiple data sets including The Cancer Genome Atlas (TCGA)	Record not on oral cancer
410	Evaluation of A549 as a new vaccine cell substrate: Digging deeper with massively parallel sequencing	Record not on oral cancer
411	Evaluation of commonly used analysis strategies for epigenome- A nd transcriptome-wide association studies through replication of large-scale population studies	Record not on oral cancer
412	Evaluation of epigenetic mechanisms of pluripotency in human respiratory epithelia	Record not on oral cancer
413	Evaluation of genetic and microbial determinants of intestinal permeability in healthy first degree relatives of Crohn's disease	Record not on oral cancer
414	Evaluation of the microbiome associated with pneumonia in lung cancer patient with chemotherapy	Record not on oral cancer
415	Evaluation of the seasonal and immunotherapy-related alterations in nasal epithelial transcriptome in subjects with birch pollen allergic rhinitis	Record not on oral cancer
416	Evidence from mouse and man for a role of neuregulin 3 in nicotine dependence	Record not on oral cancer
417	Examining smoking-induced differential gene expression changes in buccal mucosa.	Records on oral cancer but not on next-generation sequencing
419	Examining the contribution of smoking and HPV towards the etiology of oral cavity squamous cell carcinoma using high-throughput sequencing: A prospective observational study.	Included
420	Examining the interactions between mode of delivery and breastfeeding on the infant respiratory and gut microbiomes and recurrent childhood wheeze	Record not on oral cancer
421	Exhaled microRNAs as biomarkers of lung cancer case status	Record not on oral cancer
422	Exhaled microRNAs as potential biomarkers in lung cancer	Record not on oral cancer
423	Exhaled microRNAs as potential biomarkers of lung cancer case versus control status	Record not on oral cancer
424	Exocrine pancreatic function determines major shifts in intestinal microbiota composition and diversity	Record not on oral cancer
425	Exome and transcriptome profiling of lung adenocarcinoma in female never-smokers	Record not on oral cancer
426	Exome sequencing analysis in severe	Record not on oral cancer
427	Exome sequencing of head and neck squamous cell carcinoma reveals inactivating mutations in NOTCH1.	Included
428	Exploring non-small cell lung carcinoma cell lines' sensitivity to neratinib	Record not on oral cancer
429	Expression and DNA methylation status of the Rap2B gene in human bronchial epithelial cells treated by cigarette smoke condensate	Record not on oral cancer
430	Expression of cilium-associated genes defines novel molecular subtypes of idiopathic pulmonary fibrosis.	Record not on oral cancer
431	Expression of cytochrome P450 and microsomal epoxide hydrolase in cervical and oral epithelial cells immortalized by human papillomavirus type 16 E6/E7 genes.	Records on oral cancer but not on next-generation sequencing
432	Expression of genes involved in oxidative stress responses in airway epithelial cells of smokers with chronic obstructive pulmonary disease.	Record not on oral cancer
433	Expression of lynx1 in developing lung and its modulation by prenatal nicotine exposure.	Record not on oral cancer
434	Expression of mir-21 and mir-375 in laryngeal squamous cell carcinoma	Records published in a language other than English
435	Expression of nicotinic acetylcholine receptor subunit genes in non-small-cell lung cancer reveals differences between smokers and nonsmokers.	Record not on oral cancer
436	Expression of protocadherin-1	Record not on oral cancer
437	Expression of retinoic acid receptors in head and neck squamous cell carcinomas and their possible implication for chemoprevention.	Records published in a language other than English
438	Expression of the lipocalin 2 oncogene in the development of smoking-associated and Kras mutant lung adenocarcinoma	Record not on oral cancer
439	Facile generation of single-cell transcriptome and immune repertoire freshly isolated from clinical tumor specimens	Record not on oral cancer
440	Facile single cell profiling and clonotype analysis of NSCLC immune microenvironments	Record not on oral cancer
441	FAM83A	Record not on oral cancer
442	Familial interstitial lung disease and ABCA3 gene Gly964Asp mutation	Record not on oral cancer
443	Familial lung cancer is significantly linked to cancer-associated genes on five chromosomes	Record not on oral cancer
444	FBXW7 mediates chemotherapeutic sensitivity and prognosis in NSCLCs.	Record not on oral cancer
445	Fecal microbiota analysis in patients going through a depressive episode during treatment in a psychiatric hospital setting	Record not on oral cancer
446	Fecal microbiota in patients with ankylosing spondylitis: Correlation with dietary factors and disease activity	Record not on oral cancer
447	Fetal and neonatal exposure to nicotine results in increased adiposity: Role of the gut microbiome	Record not on oral cancer
448	FGFR1/3 tyrosine kinase fusions define a unique molecular subtype of non-small cell lung cancer.	Record not on oral cancer
449	FGFR2 signaling in airway basal progenitor cells promotes the unique human small airway epithelium phenotype and is altered by smoking	Record not on oral cancer
450	FGFR3-TACC3 fusion in bladder cancer: Enrichment in the young	Record not on oral cancer
451	Final analysis of lung microbiome from patients undergoing bronchoscopy	Record not on oral cancer
452	Focused analysis of exome sequencing data for rare germline mutations in familial and sporadic lung cancer	Record not on oral cancer
453	Found in translation: Multi-omics Assessment of the Chronic Obstructive Pulmonary Diseaseâ€“Lung Cancer Interaction	Record not on oral cancer
454	Frequency of detection of Chlamydophila pneumoniae using bronchoalveolar lavage fluid in patients with community-onset pneumonia	Record not on oral cancer
455	Functional characterization improves associations between rare non-synonymous variants in CHRNB4 and smoking behavior	Record not on oral cancer
456	Functional characterization of recurrent CD74-NRG1 fusions in lung adenocarcinoma
457	Functional evaluation of the interaction between cigarette smoking and the coronary artery disease risk gene ADAMTS-7 in Drosophila melanogaster	Record not on oral cancer
458	Functional Genomics Profiling of Bladder Urothelial Carcinoma MicroRNAome as a Potential Biomarker.	Record not on oral cancer
459	Functional polymorphisms of the lncRNA H19 promoter region contribute to the cancer risk and clinical outcomes in advanced colorectal cancer	Record not on oral cancer
460	Functional role and tobacco smoking effects on methylation of CYP1A1 gene in prostate cancer	Record not on oral cancer
461	Further interrogation of an exhaled microRNA panel for lung cancer risk assessment	Record not on oral cancer
462	Gene and metabolite time-course response to cigarette smoking in mouse lung and plasma.	Record not on oral cancer
463	Gene expression analysis of whole blood	Record not on oral cancer
464	Gene expression analysis to identify common pathways between cigarette smoke exposure and replicative senescence	Record not on oral cancer
465	Gene expression changes in human small airway epithelial cells exposed to Delta9-tetrahydrocannabinol.	Record not on oral cancer
466	Gene expression difference (GED) revealed immune function gene down-regulation as tumor-associated inflammatory cell (TAIC) infiltration in microenvironment in non-small cell lung cancer (NSCLC)	Record not on oral cancer
467	Gene expression in bronchial biopsies from subjects with persistent asthma and asthma in remission	Record not on oral cancer
468	Gene expression networks in COPD: microRNA and mRNA regulation.	Record not on oral cancer
469	Gene expression of pneumocystis jirovecii infection in COPD lungs	Record not on oral cancer
470	Gene expression profile of human lung in a relatively early stage of COPD with emphysema.	Record not on oral cancer
471	Gene expression profiles in HPV-immortalized human cervical cells treated with the nicotine-derived carcinogen 4-(methylnitrosamino)-1-(3-pyridyl)-1-butanone.	Record not on oral cancer
472	Gene expression profiles in HPV-infected head and neck cancer.	Records not on next-generation sequencing
473	Gene expression profiling in patients with chronic obstructive pulmonary disease and lung cancer.	Record not on oral cancer
474	Gene expression profiling in respiratory tissues from rats exposed to mainstream cigarette smoke.	Record not on oral cancer
475	Gene expression profiling of archival tongue squamous cell carcinomas provides sub-classification based on DNA repair genes.	Records on oral cancer but not on next-generation sequencing
476	Gene expression profiling of human lung tissue from smokers with severe emphysema.	Record not on oral cancer
477	Gene expression profiling of women with varying degrees of cervical intraepithelial neoplasia.	Record not on oral cancer
478	Gene expression profiling predicts the development of oral cancer.	Records on oral cancer but not on next-generation sequencing
479	Gene expression signature of asthma COPD overlap	Record not on oral cancer
480	Gene expression-by-environment interaction for COPD phenotypes: Results from a novel method	Record not on oral cancer
481	Gene profiling in uterosacral ligaments in premenopausal women with prolapse	Record not on oral cancer
482	Genes associated with alcohol abuse and tobacco smoking in the human nucleus accumbens and ventral tegmental area.	Record not on oral cancer
483	Genes associated with MUC5AC expression in small airway epithelium of human smokers and non-smokers.	Record not on oral cancer
484	Genes associated with MUC5AC expression in the human airway epithelium	Record not on oral cancer
485	Genes for exceptional longevity	Record not on oral cancer
486	Genes, environment and gene expression in colon tissue: a pathway approach to determining functionality.	Record not on oral cancer
487	Genetic alterations defining NSCLC subtypes and their therapeutic implications	Record not on oral cancer
488	Genetic alterations of driver genes as independent prognostic factors for disease-free survival in patients with resected non-small cell lung cancer.	Record not on oral cancer
489	Genetic and Environmental Determinants of Otitis Media in an Indigenous Filipino Population	Record not on oral cancer
490	Genetic and epigenetic alterations of the WWOX gene in head and neck cancer	Records on oral cancer but not on next-generation sequencing
491	Genetic and epigenetic variation: Impact on hepatic CYP2A6 levels and nicotine metabolizing activity	Record not on oral cancer
492	Genetic and Molecular Profiling of Non-Smoking Related Lung Adenocarcinomas	Record not on oral cancer
493	Genetic network and gene set enrichment analysis to identify biomarkers related to cigarette smoking and lung cancer.	Record not on oral cancer
494	Genetic systems for a new approach to risk of progression of diabetic retinopathy.	Records published in a language other than English
495	Genetic variants and expression of cytochrome p450 oxidoreductase predict postoperative survival in patients with hepatitis B virus-related hepatocellular carcinoma	Record not on oral cancer
496	Genetics and epidemiology of rare cancers	Record not on oral cancer
497	Genetics of Addiction: New Findings From Sequencing Studies and Beyond	Record not on oral cancer
498	Genetics of psychiatric disorders methods: Molecular approaches	Record not on oral cancer
499	Genetics of Reproductive Aging from Gonadal Dysgenesis through Menopause.	Record not on oral cancer
500	Genome wide expression profiling of peripheral blood identifies transcriptomic signatures associated with copd phenotypes	Record not on oral cancer
501	Genome-scale analysis of lung cancer progression.	Record not on oral cancer
502	Genome-scale long noncoding RNA expression pattern in squamous cell lung cancer.	Record not on oral cancer
503	Genome-wide analysis of consistently RNA edited sites in human blood reveals interactions with mRNA processing genes and suggests correlations with cell types and biological variables	Record not on oral cancer
504	Genome-Wide Association of the Laboratory-Based Nicotine Metabolite Ratio in Three Ancestries.	Record not on oral cancer
505	Genome-wide DNA methylation analysis of lung carcinoma reveals one neuroendocrine and four adenocarcinoma epitypes associated with patient outcome.	Record not on oral cancer
506	Genome-wide DNA methylation patterns in interstitial lung disease (ILD) and chronic obstructive lung disease (COPD)	Record not on oral cancer
507	Genome-Wide Gene Expression Changes in the Normal-Appearing Airway during the Evolution of Smoking-Associated Lung Adenocarcinoma.	Record not on oral cancer
508	Genome-wide miRNA methylome analysis in oral cancer: Possible biomarkers associated with patient survival	Record on next-generation sequencing and oral cancer but smoking impacted genetic loci not known
509	Genome-wide mutational signatures of aristolochic acid and its application as a screening tool.	Record not on oral cancer
510	Genome-wide mutational signatures of aristolochic acid in urothelial cancer	Record not on oral cancer
511	Genome-wide profiling of non-smoking-related lung cancer cells reveals common RB1 rearrangements associated with histopathologic transformation in EGFR-mutant tumors	Record not on oral cancer
512	Genome-wide transcriptional responses to acrolein.	Record not on oral cancer
513	Genomic analyses based on pulmonary adenocarcinoma in situ reveal early lung cancer signature.	Record not on oral cancer
514	Genomic analyses reveal mutational signatures and frequently altered genes in esophageal squamous cell carcinoma.	Record not on oral cancer
515	Genomic analysis of same-patient metachronous upper-tract and bladder urothelial carcinoma	Record not on oral cancer
516	Genomic analysis to assess a molecular signature in Japanese patients with pulmonary high grade neuroendocrine carcinoma	Record not on oral cancer
517	Genomic and transcriptional alterations in lung adenocarcinoma in relation to smoking history	Record not on oral cancer
518	Genomic and transcriptomic landscapes of human brain metastases	Record not on oral cancer
519	Genomic approaches to coronary artery disease	Record not on oral cancer
520	Genomic characterisation of locally advanced pancreatic adenocarcinoma	Record not on oral cancer
521	Genomic characterization of esophageal squamous cell carcinoma: Insights from next-generation sequencing.	Record not on oral cancer
522	Genomic characterization of large-cell neuroendocrine lung tumors	Record not on oral cancer
523	Genomic characterization of locally advanced pancreatic adenocarcinoma	Record not on oral cancer
524	Genomic characterization of premalignant lung squamous cell carcinoma lesions	Record not on oral cancer
525	Genomic landscape of atypical adenomatous hyperplasia and their progression to lung adenocarcinomas	Record not on oral cancer
526	Genomic Landscape of Esophageal Squamous Cell Carcinoma in a Japanese Population.	Record not on oral cancer
527	Genomic landscape of lung adenocarcinoma in East Asians	Record not on oral cancer
528	Genomic profiles of lung cancer associated with idiopathic pulmonary fibrosis	Record not on oral cancer
529	Genomic profiling of micropapillary adenocarcinoma of the lung by next generation sequencing	Record not on oral cancer
530	Genomic signatures of type 2 and il-17 inflammation are associated with markers of disease severity across smokers with preserved spirometry and mild/moderate airway obstruction in spiromics	Record not on oral cancer
531	Genotype-phenotype analysis across 130 422 genetic variants identifies RSPO3 as the first genome-wide significant modifier gene in primary sclerosing cholangitis	Record not on oral cancer
532	Germline predisposition and copy number alteration in pre-stage lung adenocarcinomas presenting as ground-glass nodules	Record not on oral cancer
533	Global gene expression profiling in whole-blood samples from individuals exposed to metal fumes.	Record not on oral cancer
534	Glucocerebrosidase mutations in Thai patients with Parkinson's disease	Record not on oral cancer
535	Glypican-3 is overexpressed in lung squamous cell carcinoma, but not in adenocarcinoma.	Record not on oral cancer
536	GM-CSF induces CREB signaling pathways and modulates tobacco carcinogen-induced pancreatic tumorigenesis	Record not on oral cancer
537	Gravesâ€™ disease	Record not on oral cancer
538	Gut microbial response to anti-TNF therapy in IBD: An IBDREMEDY Study. (IBD research Mentoring education ny)	Record not on oral cancer
539	Gut microbiome composition and its relation to joint pain and inflammation	Record not on oral cancer
540	Gut microbiome of mothers delivering prematurely shows reduced diversity and lower relative abundance of Bifidobacterium and Streptococcus.	Record not on oral cancer
541	Gut microbiota composition in patients with newly diagnosed bipolar disorder and their unaffected first-degree relatives	Record not on oral cancer
542	Gut microbiota in multiple system atrophy	Record not on oral cancer
543	Health and saliva microbiomes of a semi-urbanized indigenous tribe in peninsular Malaysia [version 3; peer review: 2 approved]	Record not on oral cancer
544	Helicobacter pylori (H. pylori) infection in coronary artery disease: influence of H. pylori eradication on coronary artery lumen after percutaneous transluminal coronary angioplasty. The detection of H. pylori specific DNA in human coronary atherosclerotic plaque.	Record not on oral cancer
545	Hereditary spastic paraplegia due to a novel mutation of the REEP1 gene: Case report and literature review	Review
546	Heterogeneity of eosinophilic and type-2 inflammation in the subpopulations and intermediate outcomes in COPD study (spiromics)	Record not on oral cancer
547	High density lipoprotein from coronary artery disease patients caused abnormal expression of long non-coding RNAs in vascular endothelial cells	Record not on oral cancer
548	High E6 gene expression predicts for distant metastasis and cancer-specific survival in patients with HPV-positive oropharyngeal squamous cell carcinoma	Record not on oral cancer
549	High frequency of p53 gene alterations associated with protein overexpression in human squamous cell carcinoma of the larynx.	Record not on oral cancer
550	High-Level PM2.5/PM10 exposure is associated with alterations in the human pharyngeal microbiota composition	Record not on oral cancer
551	Highly accurate DNA-based detection and treatment results of MET exon 14 skipping mutations in lung cancer	Record not on oral cancer
552	High-throughput data reveals novel circular RNAs via competitive endogenous RNA networks associated with human intracranial aneurysms	Record not on oral cancer
553	High-throughput sequencing in respiratory	Record not on oral cancer
554	High-throughput sequencing of small RNA transcriptomes reveals critical biological features targeted by microRNAs in cell models used for squamous cell cancer research	Record not on oral cancer
555	High-throughput sequencing of small RNA transcriptomes reveals critical biological features targeted by microRNAs in cell models used for squamous cell cancer research.	Record not on oral cancer
556	Hiv and smoking-dependent reprogramming of the small airway transcriptome	Record not on oral cancer
557	HIV COPD: Exploring the role of host recognition and response to the lung microbiome in pulmonary disease	Record not on oral cancer
558	HLA-G 3â€² untranslated region polymorphisms in patients with papillary transitional cell carcinoma of the bladder	Record not on oral cancer
559	Home dust microbiota is disordered in homes of low-income asthmatic children	Record not on oral cancer
560	HOPE-preservation of paraffin-embedded sputum samples--a new way of bioprofiling in COPD.	Record not on oral cancer
561	HPV is associated with an altered metabolomic profile in the vaginal tract	Record not on oral cancer
562	HPV oral lesions in HIV-infected patients: The impact of long-term HAART	Record not on oral cancer
563	HPV-16 E6 L83V variant in squamous cell carcinomas of the upper aerodigestive tract.	Record not on oral cancer
564	Human airway basal stem/progenitor cells constitutively express large amounts of prostaglandin E2 that is up-regulated by cigarette smoking	Record not on oral cancer
565	Human germ cell tumors are developmental cancers: Impact of epigenetics on pathobiology and clinic	Record not on oral cancer
566	Human HIV1-infection is associated with reprogramming of alveolar macrophages despite systemic control of infection with anti-retroviral therapy	Record not on oral cancer
567	Human lung project: evaluating variance of gene expression in the human lung.	Record not on oral cancer
568	Human oral microbiome and prospective risk for pancreatic cancer: A population based	Record not on oral cancer
569	Human pathogens abundant in the bacterial metagenome of cigarettes.	Record not on oral cancer
570	Human small airway transcriptome: Comparison of multiple microarray platforms to the sequence of the entire transcriptome to assess effect of smoking on human small airway epithelium gene expression	Record not on oral cancer
571	Hyalinizing clear cell carcinoma of the bronchial glands: Presentation of three cases and pathological comparisons with salivary gland counterparts and bronchial mucoepidermoid carcinomas	Record not on oral cancer
572	Hyaluronan synthase 2 antisense transcript level associates with human skin youthfulness as identified by transcriptome sequencing	Record not on oral cancer
573	Hypermethylation of the GATA genes in lung cancer	Record not on oral cancer
574	Hypomethylation and hypoexpression of human CYP2E1 gene in lung tumors.	Record not on oral cancer
575	Hypoxic-stabilized EPAS1 proteins transactivate DNMT1 and cause promoter hypermethylation and transcription inhibition of EPAS1 in non-small cell lung cancer	Record not on oral cancer
576	Identification and characterization of dysregulated P-element induced wimpy testis-interacting RNAs in head and neck squamous cell carcinoma	Records on next-generation sequencing and oral cancer but not on smoking
577	Identification of a novel genetic abnormality	Record not on oral cancer
578	Identification of alteRNAtive splicing and fusion transcripts in non-small cell lung cancer by RNA sequencing	Record not on oral cancer
579	Identification of biomarkers and genetic approaches toward chronic obstructive pulmonary disease	Record not on oral cancer
580	Identification of CD74-NRG1	Record not on oral cancer
581	Identification of circulating miRNA profiles that distinguish malignant pleural mesothelioma from lung adenocarcinoma	Record not on oral cancer
582	Identification of Distinct Tumor Subpopulations in Lung Adenocarcinoma via Single-Cell RNA-seq.	Record not on oral cancer
583	Identification of dynamic glucocorticoid-induced methylation changes at the FKBP5 locus	Record not on oral cancer
584	Identification of Ethanol and 4-Nitroquinoline-1-Oxide Induced Epigenetic and Oxidative Stress Markers During Oral Cavity Carcinogenesis	Records on next-generation sequencing and oral cancer but not on smoking
585	Identification of expression quantitative trait loci at lung cancer and COPD risk genes in normal bronchial epithelial cells	Record not on oral cancer
586	Identification of gene expression predictors of occupational benzene exposure.	Record not on oral cancer
587	Identification of key tumorigenic pathways in never-smoker lung adenocarcinoma using massively parallel DNA and RNA sequencing and methylation profiling	Record not on oral cancer
588	Identification of metastasis-associated microRNAs in oral squamous cell carcinoma using high-throughput sequencing	Records on next-generation sequencing and oral cancer but not on smoking
589	Identification of miR-4423 as a primate-specific microRNA highly expressed in airway epithelium and associated with lung cancer	Record not on oral cancer
590	Identification of Novel CD74-NRG2Î± Fusion From Comprehensive Profiling of Lung Adenocarcinoma in Japanese Never or Light Smokers	Record not on oral cancer
591	Identification of novel lung genes in bronchial epithelium by serial analysis of gene expression.	Record not on oral cancer
592	Identification of Smoking-Associated Differentially Methylated Regions Using Reduced Representation Bisulfite Sequencing and Cell type-Specific Enhancer Activation and Gene Expression.	Record not on oral cancer
593	Identification of the NEDD4L gene as a prognostic marker by integrated microarray analysis of copy number and gene expression profiling in non-small cell lung cancer.	Record not on oral cancer
594	Identification of transcript abundance difference at lung cancer and COPD risk genes in normal bronchial epithelial cells	Record not on oral cancer
595	Identification of variables affecting metabolic estrogen-DNA adduct fluxes in human glandular breast tissues	Record not on oral cancer
596	Identifying and characterizing epigenetic driver genes (epidrivers) in regulatory pathways involved in tumorigenesis and tumour cell plasticity	Record not on oral cancer
597	Identifying cancer-related processes in normal tissues via RNA-seq	Record not on oral cancer
598	Identifying COPD genes through genomic and functional approaches	Record not on oral cancer
599	Identifying novel transcripts and alternative splicing associated with the ILD and COPD lung transcriptome using MRNA-SEQ	Record not on oral cancer
600	Identifying therapeutic vulnerabilities in lung cancer: Application of a chemistry-first approach	Record not on oral cancer
601	Immune alterations associated with diseaseprogression in bronchial premalignant lesions	Record not on oral cancer
602	Immune alterations in the airway transcriptome of lung cancer patients	Record not on oral cancer
603	Immune recognition of somatic mutations leading to complete durable regression in metastatic breast cancer	Record not on oral cancer
604	Immunogenomic profiling of non-small cell lung cancer: The ICON project	Record not on oral cancer
605	Impact of acute exposure to cigarette smoke on airway gene expression.	Record not on oral cancer
606	Impact of age	Record not on oral cancer
607	Impact of female cigarette smoking on circulating B cells in vivo: the suppressed ICOSLG, TCF3, and VCAM1 gene functional network may inhibit normal cell function.	Record not on oral cancer
608	Impact of KRAS mutations (Krasmut) on clinical outcome in stage IV non-small cell lung cancer (NSCLC) patients (pts) and their relationship with other biomarkers	Record not on oral cancer
609	Impact of maternal smoking on the infant gut microbiota and its association with child overweight: a scoping review	Review
610	Impact of smoking cessation	Record not on oral cancer
611	Impact of smoking on the transcriptome of human airway epithelial basal cells	Record not on oral cancer
612	Impact of Statins on Gene Expression in Human Lung Tissues.	Record not on oral cancer
613	Impaired antidepressant treatment response-a role of serotonin transporter gene hypomethylation?	Record not on oral cancer
614	Impaired Exocrine Pancreatic Function Associates With Changes in Intestinal Microbiota Composition and Diversity.	Record not on oral cancer
615	IMPROVING INDETERMINANT PULMONARY NODULE MANAGEMENT WITH THE PERCEPTA GENOMIC SEQUENCING CLASSIFIER	Record not on oral cancer
616	In Utero exposure to second-hand smoke modulates microrna expression in ovalbumin-challenged adult mice	Record not on oral cancer
617	In vivo mutation at the human HPRT locus.	Record not on oral cancer
618	Inactivation of expression of many extremely large genes in oropharyngeal cancers	Record not on oral cancer
619	Increased blood mitochondrial DNA (mtDNA) mutations Aâ†’C/Tâ†’G (AC/TG) in HIV-infected women exposed to HAART during pregnancy	Record not on oral cancer
620	Increased expression levels of apoptosis inhibitor BIRC5 is associated with advanced oropharyngeal squamous cell carcinoma	Record not on oral cancer
621	Increased expression of basic fibroblast growth factor in squamous carcinogenesis of the head and neck is less prevalent following smoking cessation.	Records on oral cancer but not on next-generation sequencing
622	Increased expression of beta-defensin 1 (DEFB1) in chronic obstructive pulmonary disease	Record not on oral cancer
623	Increased expression of insulin-like growth factor-II messenger RNA-binding protein 1 is associated with tumor progression in patients with lung cancer.	Record not on oral cancer
624	Increased expression of TROP2 in airway basal cells potentially contributes to airway remodeling in chronic obstructive pulmonary disease.	Record not on oral cancer
625	Increased miR-708 expression in NSCLC and its association with poor survival in lung adenocarcinoma from never smokers.	Record not on oral cancer
626	Inflammatory bowel diseases phenotype, C. difficile and NOD2 genotype are associated with shifts in human ileum associated microbial composition.	Record not on oral cancer
627	Influence of cigarette smoking on the human duodenal mucosa-associated microbiota	Record not on oral cancer
628	Influence of epigenetic factors on adolescent idiopathic scoliosis	Record not on oral cancer
629	Influence of histology and smoking status on PD-L1	Record not on oral cancer
630	Influence of the KDM4A rs586339 polymorphism on overall survival in Asian non-small-cell lung cancer patients	Record not on oral cancer
631	Innate genetic evolution of lung cancers and spatial heterogeneity: Analysis of treatment-naÃ¯ve lesions	Record not on oral cancer
632	Insights from TCGA	Record not on oral cancer
633	Insights into the role of NRF2 in cancer provided by cancer genomics	Record not on oral cancer
634	Integrated genomic analysis to assess the molecular signature of Japanese patients with non-small cell lung cancer	Record not on oral cancer
635	Integrated genomic characterization of oral carcinomas in post-hematopoietic stem cell transplantation survivors.	Record on next-generation sequencing and oral cancer but smoking impacted genetic loci not known
636	Integrated genomics analysis of early stage tongue squamous cell carcinoma patients	Records on next-generation sequencing and oral cancer but not on smoking
637	Integrated miRNA-/mRNA-Seq of the Habenulo-Interpeduncular Circuit During Acute Nicotine Withdrawal	Record not on oral cancer
638	Integrated molecular characterization of primary resistance mechanisms to immune checkpoint blockade in advanced nonsmall cell lung carcinoma (a-NSCLC)	Record not on oral cancer
639	Integrated Somatic and Germline Whole-Exome Sequencing Analysis in Women with Lung Cancer after a Previous Breast Cancer.	Record not on oral cancer
640	Integrating â€œomicsâ€ for a unified view of lung cancer	Record not on oral cancer
641	Integrative analyses of multi-omics sequencing data to guide treatment decisions in a patient with double malignancy	Record not on oral cancer
642	Integrative analysis of genetic and epigenetic profiling of lung squamous cell carcinoma (LSCC) patients to identify smoking level relevant biomarkers	Record not on oral cancer
643	Integrative and comparative genomic analysis of lung squamous cell carcinomas in East Asian patients.	Record not on oral cancer
644	Interaction between the microbiome and TP53 in human lung cancer	Record not on oral cancer
645	Interactions of genetic and environmental factors trigger unique PPAR-gamma signature in paneth cells in Crohn's disease subjects and relevant mouse models	Record not on oral cancer
646	Interferon gamma messenger RNA Signature in tumor biopsies predicts outcomes in patients with nonâ€“small cell lung carcinoma or urothelial cancer treated with durvalumab	Record not on oral cancer
647	Interferon-inducible blood gene expression signature in COPD patients with ct airway disease phenotypes	Record not on oral cancer
648	Interindividual difference in expression of human Ah receptor and related P450 genes.	Records not on next-generation sequencing
649	Interleukin-23-induced MMP-9 secretion from HIV1+ alveolar macrophages is T-cell dependent	Record not on oral cancer
650	Interrogating MEK inhibition in a KRAS-mutant lung cancer patient-derived xenograft (PDX) resource	Record not on oral cancer
651	Interrogation of an Exhaled MicroRNA Panel for Lung Cancer Risk Assessment	Record not on oral cancer
652	Intestinal microbiota profiling and predicted metabolic dysregulation in psoriasis patients	Record not on oral cancer
653	Intratumor heterogeneity in never-smoker Asian EGFR mutant lung adenocarcinoma	Record not on oral cancer
654	Intratumoral genomic heterogeneity of primary pulmonary adenocarcinoma in never smokers	Record not on oral cancer
655	Intratumoral T cell receptor Î² repertoire as a biomarker in head and neck squamous cell carcinoma	Records on next-generation sequencing and oral cancer but not on smoking
656	Introduction to progress and promise of epigenetics for diagnosis and therapy in cancer	Record not on oral cancer
657	Investigating cellular network heterogeneity and modularity in cancer: a network entropy and unbalanced motif approach.	Record not on oral cancer
658	Investigating cellular network heterogeneity and modularity in cancer: a network entropy and unbalanced motif approach	Record not on oral cancer
659	Investigating single nucleotide polymorphisms in miRNA-binding sites in the K-RAS 3' untranslated region as a novel biomarker for lung cancer	Record not on oral cancer
660	Investigation of human papilloma virus associated with oral cancer with an insight into diagnostic approaches and recent patents	Records on next-generation sequencing and oral cancer but not on smoking
661	Investigation of novel biomarkers and definition of role of the microbiome in graves' orbitopathy (INDIGO): The probiotic trial	Record not on oral cancer
662	Investigation of viral etiology in potentially malignant disorders and oral squamous cell carcinomas in non-smoking	Records on next-generation sequencing and oral cancer but not on smoking
663	Involvement of calpain-calpastatin in cigarette smoke-induced inhibition of lung endothelial nitric oxide synthase.	Record not on oral cancer
664	Irradiated HPV(+) head and neck cancer cells induce an interferon related gene expression in various innate immune cell subtypes	Record not on oral cancer
665	Is the microbiome implicated in the development of genuine irritable bowel syndrometype symptoms in inflammatory bowel disease?	Record not on oral cancer
666	Joint effects of pregnancy	Record not on oral cancer
667	Kinetics of gene pathway expression induced by cigarette smoke exposure in the mouse lung	Record not on oral cancer
668	KRAS driven expression signature has prognostic power superior to mutation status in non-small cell lung cancer	Record not on oral cancer
669	Kynurenine 3-Monooxygenase Gene Associated With Nicotine Initiation and Addiction: Analysis of Novel Regulatory Features at 5' and 3'-Regions.	Records not on next-generation sequencing
670	Landscape of Gene Fusions in Lung Adenocarcinoma Patients with Minimal Cigarette Exposure Identified on Malignant Pleural Effusions	Record not on oral cancer
671	Landscape of genetic alterations in oropharyngeal squamous cell carcinoma (OPSCC) based on RNA-seq and WES analysis of FFPE samples and correlation with data from TCGA	Record not on oral cancer
672	Large-scale genome-wide meta-analyses provide insights for the development of new disease modifying targets for osteoarthritis	Record not on oral cancer
673	Large-scale quantitative proteomic analysis identifies multiple pathways in COPD-associated lung cancer	Record not on oral cancer
674	Late breaking abstract - Endobronchial gene-expression clustering in COPD identifies a subgroup with higher level of lymphocytes and accelerated lung function decline	Record not on oral cancer
675	LDOC1 silenced by cigarette exposure and involved in oral neoplastic transformation.	Records not on next-generation sequencing
676	Linking airway gene expression and lung microbiome in chronic obstructive pulmonary disease (COPD)	Record not on oral cancer
677	Linking expression of FOXM1, CEP55 and HELLS to tumorigenesis in oropharyngeal squamous cell carcinoma.	Record not on oral cancer
678	LKB1 mutation correlates with a unique gene expression profile in NSCLC	Record not on oral cancer
679	LKB1/PEA3/ΔNp63 pathway regulates PTGS-2 (COX-2) transcription in lung cancer cells upon cigarette smoke exposure.	Record not on oral cancer
680	lncRNA COPDA1 Promotes Airway Smooth Muscle Cell Proliferation in Chronic Obstructive Pulmonary Disease.	Record not on oral cancer
681	lncRNA PVT1 identified as an independent biomarker for prognosis surveillance of solid tumors based on transcriptome data and meta-analysis.	Record not on oral cancer
682	Localization of interstitial macrophages in human lungs from cigarette smokers and nonsmokers	Record not on oral cancer
683	Long noncoding RNA COPDA1 promotes airway smooth muscle cell proliferation in chronic obstructive pulmonary disease	Record not on oral cancer
685	Long noncoding RNA TUG1 is downregulated in non-small cell lung cancer and can regulate CELF1 on binding to PRC2.	Record not on oral cancer
686	Long noncoding RNAs and novel inflammatory genes determined by RNA sequencing in human lymphocytes are up-regulated in permanent atrial fibrillation	Record not on oral cancer
687	Long non-coding RNAs as genetic factors of human coronary artery disease	Record not on oral cancer
688	Long non-coding RNAs: Novel links in respiratory diseases (Review)	Review
689	Long-term cigarette smoking causes histone overexpression in the retina	Record not on oral cancer
690	Long-Term Exposure to Cigarette Smoke Extract Induces Hypomethylation at the RUNX3 and IGF2-H19 Loci in Immortalized Human Urothelial Cells	Record not on oral cancer
691	Loss of RNA editing of miR-99a-5p is a potential prognostic biomarker in completely resected lung adenocarcinoma	Record not on oral cancer
692	Lower airway bacterial microbiome may influence recurrence after resection of early-stage nonâ€“small cell lung cancer	Record not on oral cancer
693	LUNG CANCER DETECTION VIA WHOLE-TRANSCRIPTOME RNA SEQUENCING OF NASAL EPITHELIUM	Record not on oral cancer
694	Lung Cancer in Never-Smokers: A Nationwide Population Based Mapping of Targetable Alterations	Record not on oral cancer
695	Lung cancer PD-L1 mRNA expression profile and clinical outcomes-an analysis from the cancer genome atlas and cancer cell line encyclopedia	Record not on oral cancer
696	Lung epithelial response to cigarette smoke and modulation by the nicotinic alpha 7 receptor.	Record not on oral cancer
697	Lung microbiome at 48 hours of hospitalization is associated with the development of acute respiratory distress syndrome (ARDS) in severe blunt trauma patients	Record not on oral cancer
698	Lung microbiome dysbiosis is a risk factor for pulmonary diffusion abnormalities in antiretroviral treated HIV-infection	Record not on oral cancer
699	Lung microbiota associations with clinical features of COPD in the spiromics cohort	Record not on oral cancer
700	Lung Microbiota Is Related to Smoking Status and to Development of Acute Respiratory Distress Syndrome in Critically Ill Trauma Patients.	Record not on oral cancer
701	Lung RNA-sequencing to understand the heterogeneity of COPD	Record not on oral cancer
702	MA04.06 Lung Epithelium Whole Transcriptome Signatures That Reflect Incident Lung Cancer Case-Control Status	Record not on oral cancer
703	Making cancer transcriptome sequencing assays practical for the research and clinical scientist	Record not on oral cancer
704	Mapping the hallmarks of lung adenocarcinoma with massively parallel sequencing.	Record not on oral cancer
705	Maternal and neonatal exposure to environmental tobacco smoke targets pro-inflammatory genes in neonatal arteries.	Record not on oral cancer
706	Maternal exposure of mice to benzo[a]pyrene (BP) leads to potentiation of neonatal hyperoxic lung injury and dysbiosis of intestinal microbiome: Potential role of gut-lung axis?	Record not on oral cancer
707	Maternal plasma cell-free fetal and maternal DNA at 11-13 weeks' gestation: Relation to fetal and maternal characteristics and pregnancy outcomes	Record not on oral cancer
708	Maternal smoke exposure decreases mesenchymal proliferation and modulates Rho-GTPase-dependent actin cytoskeletal signaling in fetal lungs	Record not on oral cancer
709	Maternal smoking during pregnancy and changes in prostaglandin enzymes in the human fetus	Record not on oral cancer
710	MATH, a novel measure of intratumor genetic heterogeneity, is high in poor-outcome classes of head and neck squamous cell carcinoma.	Records not on next-generation sequencing
711	Mentholation affects the cigarette microbiota by selecting for bacteria resistant to harsh environmental conditions and selecting against potential bacterial pathogens.	Record not on oral cancer
712	MET amplification and exon 14 splice site mutation define unique molecular subgroups of non-small cell lung carcinoma with poor prognosis	Record not on oral cancer
713	Met and egfr mutations identified in ALK rearranged pulmonary adenocarcinoma: Molecular analysis of 25 ALK-positive cases	Record not on oral cancer
714	Met exon 14 skipping in non-small cell lung cancer	Record not on oral cancer
715	MET Exon 14 skipping mutations and gene amplifications are not simultaneous events in NSCLC	Record not on oral cancer
716	Metagenomics of smoking in obese and lean twin pairs	Record not on oral cancer
717	Methylation and gene silencing of the Ras-related GTPase gene in lung and breast cancers.	Record not on oral cancer
718	Methyl-CpG-binding domain 2: a protective role in bladder carcinoma.	Record not on oral cancer
719	Methylome-wide association study of schizophrenia: Identifying blood biomarker signatures of environmental insults	Record not on oral cancer
720	Microarray analysis of long non-coding RNAs in COPD lung tissue.	Record not on oral cancer
721	Microarray analysis of nicotine-induced changes in gene expression in endothelial cells.	Records not on next-generation sequencing
722	Microbial and inflammatory response to electronic cigarette and cigarette use	Record not on oral cancer
723	Microbial changes in periodontitis successfully treated by mechanical plaque removal and systemic amoxicillin and metronidazole	Record not on oral cancer
724	Microbial communities of a variety of cheeses and comparison between core and rind region of cheeses	Record not on oral cancer
725	Microbial profiling of the head and neck tumor microenvironment as a biomarker of clinical response to chemoradiation	Record not on oral cancer
726	Microbiome-driven clusters in severe asthma derived from induced sputum: Identification and stability over time	Record not on oral cancer
727	Microbiome-TP53 gene interaction in human lung cancer	Record not on oral cancer
728	Microbiomic subprofiles and MDR1 promoter methylation in head and neck squamous cell carcinoma	Record not on oral cancer
729	MicroRNA (miRNA) and piwi-interacting RNA (piRNA) signature of human primary bronchial epithelial cells (PBEC) after exposure to mainstream cigarette smoke (MCS)	Record not on oral cancer
730	MicroRNA 4423 is a primate-specific regulator of airway epithelial cell differentiation and lung carcinogenesis.	Record not on oral cancer
731	MicroRNA and mRNA Interaction Network Regulates the Malignant Transformation of Human Bronchial Epithelial Cells Induced by Cigarette Smoke	Record not on oral cancer
732	microRNA expression in bronchial epithelium for lung cancer detection	Record not on oral cancer
733	MicroRNA induction by copy number gain is associated with poor outcome in squamous cell carcinoma of the lung.	Record not on oral cancer
734	MicroRNA profiling and their pathways in South African individuals with prediabetes and newly diagnosed type 2 diabetes mellitus	Record not on oral cancer
735	MicroRNA profiling reveals a role for MicroRNA-218-5p in the pathogenesis of chronic obstructive pulmonary disease	Record not on oral cancer
736	MINIMAL ASSOCIATION BETWEEN THE DUODENAL MUCOSA-ASSOCIATED MICROBIOME AND USUAL DIETARY INTAKE: A PILOT STUDY	Record not on oral cancer
737	MiR-182-5p and its target HOXA9 in non-small cell lung cancer: A clinical and in-silico exploration with the combination of RT-qPCR	Record not on oral cancer
738	miR-548aq-3p is a novel target of Far infrared radiation which predicts coronary artery disease endothelial colony forming cell responsiveness	Record not on oral cancer
739	Mirabegron and urinary urgency incontinence: Clinical response and the female urinary microbiome	Record not on oral cancer
740	miRNA and Proteomic Dysregulation in Non-Small Cell Lung Cancer in Response to Cigarette Smoke.	Record not on oral cancer
741	miRNA genetic variants: As potential diagnostic biomarkers for oral cancer	Records not on next-generation sequencing
742	Misleading of the diagnosis of Mycobacterium attributed lung diseases to malignancy due to smear	Record not on oral cancer
743	Missense mutations in the p53 DNA-binding motifs (DBMs) are associated with shorter time to progression (TTP) in erlotinib-treated	Record not on oral cancer
744	Mitochondrial d-loop SNPs associated with age-related comorbidities in HIV patients	Record not on oral cancer
745	Mitochondrial DNA damage in smoking related pulmonary disease	Record not on oral cancer
746	Mitochondrial iron chelation ameliorates cigarette smoke-induced bronchitis and emphysema in mice.	Record not on oral cancer
747	MMP-1 polymorphic expression in aortic endothelial cells: possible role in lesion development in smokers and nonsmokers.	Record not on oral cancer
748	Moderate alcohol intake promotes pancreatic ductal adenocarcinoma development in mice expressing oncogenic Kras	Record not on oral cancer
749	Modification of gene expression of the small airway epithelium in response to cigarette smoking.	Record not on oral cancer
750	Modification of the rat airway explant transcriptome by cigarette smoke.	Record not on oral cancer
751	Molecular alterations associated with chronic exposure to cigarette smoke and chewing tobacco in normal oral keratinocytes.	Record not on oral cancer
752	Molecular analysis of hprt mutant lymphocytes from 1, 3-butadiene-exposed workers.	Record not on oral cancer
753	Molecular analysis of mutations affecting hprt mRNA splicing in human T-lymphocytes in vivo	Record not on oral cancer
754	Molecular basis of the liver and lung disease associated with the alpha 1-antitrypsin deficiency allele Mmalton.	Records not on next-generation sequencing
755	Molecular biology of the lung cancer	Record not on oral cancer
756	Molecular biomarker study of programmed death receptor ligand 1 (PDL1) in Korean patients with lung adenocarcinoma	Record not on oral cancer
757	Molecular characterization of a human LPS challenge model	Record not on oral cancer
758	Molecular characterization of the peripheral airway field of cancerization in lung adenocarcinoma.	Record not on oral cancer
759	Molecular Diagnostic Assays and Clinicopathologic Implications of MET Exon 14 Skipping Mutation in Nonâ€“small-cell Lung Cancer	Record not on oral cancer
760	Molecular interplay between Tank-binding kinase (TBK1) and Yes-associated protein (YAP1) in KRAS mutant NSCLC	Record not on oral cancer
761	Molecular mechanisms and management of a cutaneous inflammatory disorder: Psoriasis	Record not on oral cancer
762	Molecular profiling in African American NSCLC patients to identify novel potential driver mutations	Record not on oral cancer
763	Molecular subtyping and prognostic assessment based on tumor mutation burden in patients with lung adenocarcinomas	Record not on oral cancer
764	Monoallelic up-regulation of the imprinted H19 gene in airway epithelium of phenotypically normal cigarette smokers.	Records not on next-generation sequencing
765	Monoamine oxidase A DNA hypomethylation predicts impaired treatment response in depression	Record not on oral cancer
766	Mrna levels and genetic status of genes involved in the epidermal growth factor receptor (EGFR) and the nuclear factor KB (NF-KB) pathways in metastatic non-small-cell lung cancer (NSCLC) patients (P)	Record not on oral cancer
767	Multi-'omic analysis of an arsenic-associated lung squamous cell carcinoma reveals specific DNA level signatures	Record not on oral cancer
768	Multiomic analysis of oral keratinocytes chronically exposed to shisha.	Record not on oral cancer
769	Multi-omics analysis of the healthy smoker airway reveals smoking related impacts on the lung microenvironment	Record not on oral cancer
770	Multi-omics comparative analyses of pulmonary typical carcinoids	Record not on oral cancer
771	Multi-parametric profiling of non-small cell lung cancers reveals distinct immunophenotypes	Record not on oral cancer
772	Multiple genome pattern analysis and signature gene identification for the Caucasian lung adenocarcinoma patients with different tobacco exposure patterns	Record not on oral cancer
773	Multiregion whole exome and transcriptome sequencing defines the genomic spectrum of EGFR+ NSCLC and reveals novel mechanisms of TKI resistance	Record not on oral cancer
774	Mutant p53 can drive cancer initiation and progression through gain-of-function properties	Record not on oral cancer
775	Mutational burden and signatures in 4000 Japanese cancers provide insights into tumorigenesis and response to therapy.	Record not on oral cancer
776	Mutational landscape in the normal-appearing airway cancerization field of early-stage non-small cell lung cancer	Record not on oral cancer
777	Mutational landscape of gingivo-buccal oral squamous cell carcinoma reveals new recurrently-mutated genes and molecular subgroups	Records on next-generation sequencing and oral cancer but not on smoking
778	Mutational load predicts survival in LDCT screening-detected lung cancers	Record not on oral cancer
779	Mutational Profile from Targeted NGS Predicts Survival in LDCT Screeningâ€“Detected Lung Cancers	Record not on oral cancer
780	Mutational signature of aristolochic acid exposure as revealed by whole-exome sequencing	Record not on oral cancer
781	Mutational signatures from RNA-seq data distinguish HPV(+) and HPV(-) HNSCC	Record not on oral cancer
782	Mutational Signatures in Mandibular Ameloblastoma Correlate with Smoking.	Record not on oral cancer
783	Mutational spectra and mutational signatures: Insights into cancer aetiology and mechanisms of DNA damage and repair.	Records not on next-generation sequencing
784	Mutational spectra at the hypoxanthine-guanine phosphoribosyltransferase (HPRT) locus in T-lymphocytes of nonsmoking and smoking lung cancer patients	Record not on oral cancer
785	MUTATIONS IN REGULATORY ELEMENTS OF THE ATG5 GENE IN HUMANS ARE ASSOCIATED WITH RECURRENT ACUTE PANCREATITIS: FUNCTIONAL VALIDATION USING PANCREAS-SPECIFIC ATG5 KNOCKOUT MICE	Record not on oral cancer
786	Mutations of the epidermal growth factor receptor gene in lung cancer: biological and clinical implications.	Record not on oral cancer
787	Mutations of the epidermal growth factor receptor gene predict prolonged survival after gefitinib treatment in patients with non-small-cell lung cancer with postoperative recurrence.	Record not on oral cancer
788	Mycobacterium avium Complex Diversity within Lung Disease	Record not on oral cancer
789	Mycobacterium interjectum: A rare cause of destructive lung disease	Record not on oral cancer
790	Nasal DNA methylation profiling of asthma and rhinitis	Record not on oral cancer
791	Nasal epithelial transcriptome in subjects with birch pollen allergic rhinitis: Evaluation of the seasonal and immunotherapy-related alterations	Record not on oral cancer
792	Nasal gene expression for the diagnostic evaluation of indeterminate pulmonary nodules within a screening population	Record not on oral cancer
793	Nasal gene expression for the diagnostic evaluation of indeterminate pulmonary nodules within the DECAMP consortium	Record not on oral cancer
794	Nasopharyngeal airway microbiome and secondhand tobacco exposure in children with asthma	Record not on oral cancer
795	Network biomarkers of bladder cancer based on a genome-wide genetic and epigenetic network derived from next-generation sequencing data	Record not on oral cancer
796	Network inference algorithms elucidate Nrf2 regulation of mouse lung oxidative stress.	Record not on oral cancer
797	Network-Based Predictors of Progression in Head and Neck Squamous Cell Carcinoma.	Records not on next-generation sequencing
798	Neurologic complications of HIV infection	Record not on oral cancer
799	New promising molecular targets in head and neck squamous cell carcinoma.	Review
800	Next Generation Sequencing and the Microbiome of Chronic Rhinosinusitis: A Primer for Clinicians and Review of Current Research	Record not on oral cancer
801	Next generation sequencing of the bronchial airway transcriptome identifies novel gene and microrna changes associated with smoking and lung-cancer	Record not on oral cancer
802	Next generation sequencing reveals a connection between KRAS mutation and the NFkB pathway in lung adenocarcinoma samples	Record not on oral cancer
803	Next-generation sequencing and clinicopathologic analysis of 101 pulmonary invasive mucinous adenocarcinomas focusing on comparison among molecular subtypes	Record not on oral cancer
804	Next-Generation Sequencing of Lung Cancers: Lessons Learned and Future Directions	Record not on oral cancer
805	Next-generation sequencing of stage IV squamous cell lung cancers reveals an association of PI3K aberrations and evidence of clonal heterogeneity in patients with brain metastases	Record not on oral cancer
806	NGS meta data analysis for identification of SNP and INDEL patterns in human airway transcriptome: A preliminary indicator for lung cancer	Record not on oral cancer
807	NGS meta data analysis for identification of SNP and INDEL patterns in human airway transcriptome: A preliminary indicator for lung cancer.	Record not on oral cancer
808	Nicotine glucuronidation and the human UDP-glucuronosyltransferase UGT2B10.	Records not on next-generation sequencing
809	Nicotine modulates expression of amyloid precursor protein and amyloid precursor-like protein 2 in mouse brain and in SH-SY5Y neuroblastoma cells.	Record not on oral cancer
810	Nicotinic acetylcholine receptors induce c-Kit ligand/Stem Cell Factor and promote stemness in an ARRB1/ β-arrestin-1 dependent manner in NSCLC.	Record not on oral cancer
811	Nicotinic cholinergic receptor expression in the human nasal mucosa.	Record not on oral cancer
812	Nicotinic regulation of c-fos and osteopontin expression in human-derived osteoblast-like cells and human trabecular bone organ culture.	Record not on oral cancer
813	NKX2-1 expression as a prognostic marker in early-stage non-small-cell lung cancer	Record not on oral cancer
814	Non small cell lung cancer in women: Identification of molecular biomarkers towards sex specific tailored treatments	Record not on oral cancer
815	Non-small cell lung cancer with EML4-ALK translocation in Chinese male never-smokers is characterized with early-onset.	Records not on next-generation sequencing
816	Notch pathway activation is essential for maintenance of stem-like cells in early tongue cancer.	Included
817	Novel COPD susceptibility genes identified through splice quantitative trait loci in blood samples from COPDGene	Record not on oral cancer
818	Novel Gene Expression Profile of Women with Intrinsic Skin Youthfulness by Whole Transcriptome Sequencing.	Record not on oral cancer
819	Novel insights into epigenetic drivers of oropharyngeal squamous cell carcinoma: Role of HPV and lifestyle factors	Record not on oral cancer
820	Novel smoking-regulated genes in the small airway epithelium identified by massively parallel rna sequencing	Record not on oral cancer
821	Novosphingobium and its potential role in chronic obstructive pulmonary diseases: insights from microbiome studies.	Record not on oral cancer
822	Nrf2-dependent sulfiredoxin-1 expression protects against cigarette smoke-induced oxidative stress in lungs.	Record not on oral cancer
823	NSAID use and somatic exomic mutations in Barrett's esophagus.	Record not on oral cancer
824	O6-Methylguanine-DNA methyltransferase hypermethylation modulated by 17beta-estradiol in lung cancer cells.	Record not on oral cancer
825	Oligogenic germline mutations identified in early non-smokers lung adenocarcinoma patients.	Record not on oral cancer
826	Omic Approach in Non-smoker Female with Lung Squamous Cell Carcinoma Pinpoints to Germline Susceptibility and Personalized Medicine.	Record not on oral cancer
827	Oncogenic and sorafenib-sensitive ARAF mutations in lung adenocarcinoma	Record not on oral cancer
828	Oncogenic KRAS-induced interleukin-8 overexpression promotes cell growth and migration and contributes to aggressive phenotypes of non-small cell lung cancer.	Record not on oral cancer
829	Oncogenic miRNAs induced by copy number gains in squamous cell carcinoma of the lung	Record not on oral cancer
830	Oncogenic role of JC virus in lung cancer.	Record not on oral cancer
831	Optimizing Mutation and Fusion Detection in NSCLC by Sequential DNA and RNA Sequencing	Record not on oral cancer
832	Oral dysbiosis in palmoplantar pustulosis patients with arthro-osteosis	Record not on oral cancer
833	Oral microbiome composition reflects prospective risk for esophageal cancers	Record not on oral cancer
834	Oral microbiome of deep and shallow dental pockets in chronic periodontitis.	Record not on oral cancer
835	Oral Microbiome Profiling in Smokers with and without Head and Neck Cancer Reveals Variations Between Health and Disease	Record not on oral cancer
836	Overexpression of lncRNA-UCA1 correlates with lung adenocarcinoma progression and poor prognosis	Record not on oral cancer
837	Overexpression of MUC5 genes is associated with early post-operative metastasis in non-small-cell lung cancer.	Record not on oral cancer
838	P1.16 A Study on Clinicopathological Features and Diagnostic Methods of ALK Fusion-Positive Non-Small Cell Lung Cancer in KR	Record not on oral cancer
839	P16(ink4a) and p15(ink4b) gene promoter methylation in cervical cancer patients	Record not on oral cancer
840	Pan-can analysis of miRNAs at the imprinted chromosome 14q32 locus reveals a unique pattern of deregulation in NSCLC	Record not on oral cancer
841	Pan-tumor genomic biomarkers for PD-1 checkpoint blockade-based immunotherapy	Record not on oral cancer
842	Paternal nicotine exposure defines different behavior in subsequent generation via hyper-methylation of mmu-miR-15b.	Record not on oral cancer
843	Patterns of metastasis and survival in patients with PI3K-aberrant and FGFR1 amplified stage iv squamous cell lung cancers (SQCLCS)	Record not on oral cancer
844	PCR-based detection of EGFR	Record not on oral cancer
845	PD-L1/PD-L2 gene expression differs in tumor vs. lung tissue in non-small cell lung cancer patients	Record not on oral cancer
846	Pembrolizumab for anaplastic thyroid cancer: a case study	Record not on oral cancer
847	Performance of a RT-PCR assay in comparison to fish and immunohistochemistry for the detection of ALK in non-small cell lung cancer	Record not on oral cancer
848	Performance of mitochondrial DNA mutations detecting early stage cancer	Record not on oral cancer
849	Periodontal health and oral microbiota in patients with rheumatoid arthritis	Record not on oral cancer
850	Periodontal pathogens are a risk factor of oral cavity squamous cell carcinoma	Records on next-generation sequencing and oral cancer but not on smoking
851	Periodontal therapy improves cognitive function	Record not on oral cancer
852	Peripheral blood MicroRNA differential expression analysis in current and former smokers with and without chronic obstructive pulmonary disease	Record not on oral cancer
853	Peripheral blood SIRT1 mRNA levels in depression and treatment with electroconvulsive therapy	Record not on oral cancer
854	Peripheral lung adenocarcinomas harboring epithelial growth factor receptor mutations with microRNA-135b overexpression are more likely to invade visceral pleura	Record not on oral cancer
855	Persistent Mycobacterium seoulense pulmonary disease	Record not on oral cancer
856	Pharmacoepigenetics of depression-a role of monoamine oxidase a dna hypomethylation?	Record not on oral cancer
857	Phase I/Ib study of pembrolizumab and vorinostat in patients with metastatic NSCLC (mNSCLC)	Record not on oral cancer
858	Pilot study of mucosal genetic differences in early smokers and nonsmokers.	Records not on next-generation sequencing
859	Pioglitazone-mediated reversal of elevated glucose metabolism in the airway epithelium of mouse lung adenocarcinomas	Record not on oral cancer
860	Pioglitazone-mediated reversal of elevated glucose metabolism in the airway epithelium of mouse lung adenocarcinomas.	Record not on oral cancer
861	Plasma CRABP2 in patients with non-small cell lung cancer	Record not on oral cancer
862	Plasma miRNA expression profile in the diagnosis of late-onset hypogonadism	Record not on oral cancer
863	Plasmatic Evaluation of the Intestinal Barrier and Blood Microbiota	Record not on oral cancer
864	Podoplanin-positive cancer-associated fibroblast recruitment within cancer stroma is associated with a higher number of single nucleotide variants in cancer cells in lung adenocarcinoma.	Record not on oral cancer
865	Polymorphic sites at the 3â€² untranslated region of the HLA-G gene are associated with papillary transitional cell carcinoma of the bladder	Record not on oral cancer
866	Population-based metagenomics analysis reveals markers for gut microbiome composition and diversity.	Record not on oral cancer
867	POU2AF1 Functions in the Human Airway Epithelium To Regulate Expression of Host Defense Genes.	Record not on oral cancer
868	Predictors of variation in CYP2A6 MRNA	Record not on oral cancer
869	Pre-eclampsia	Record not on oral cancer
870	Prefrontal cortical mGluR5 availability in PTSD: Preliminary findings from a [18F]FPEB PET study	Record not on oral cancer
871	Preliminary characterization of the oral microbiota of Chinese adults with and without gingivitis.	Records not on next-generation sequencing
872	Premalignant squamous cell lung carcinoma lesions have distinct molecular subtypes associated with histologic progression	Record not on oral cancer
873	PREOPERATIVE BOWEL PREPARATION DECREASES COLONIZATION WITH COLLAGENASE PRODUCING BACTERIA IN NON-OBESE PATIENTS	Record not on oral cancer
874	Presence of chip-mutated autologous hematopoietic cells in mobilized peripheral blood products is associated with shorter progression-free survival after autologous transplants for multiple myeloma	Record not on oral cancer
875	Prevalence and characteristics of TERT and TERC mutations in suspected genetic pulmonary fibrosis	Record not on oral cancer
876	Prevalence and significance of apobec-mediated rna editing in lung cancer tumors	Record not on oral cancer
877	Primordial germ cell as potent cell of origin of mucinous cystic neoplasms of the pancreas and mucinous ovarian tumors	Record not on oral cancer
878	Profiles and determinants of nasal microbiota in healthy chinese toddlers	Record not on oral cancer
879	Profiles of bacteria-derived extracellular vesicles in stool	Record not on oral cancer
880	Profiling of lung microbiota discloses differences in adenocarcinoma and squamous cell carcinoma	Record not on oral cancer
881	Profiling of plasma circulating miRNA in coronary heart disease patients detected by next-generation small RNA sequencing	Record not on oral cancer
882	Profiling the Salivary microbiome of the Qatari population	Record not on oral cancer
883	Prognostic impact of MET mutations in exon 14 and copy number alterations in a series of NSCLC patients	Record not on oral cancer
884	Prognostic implication of EGFR	Record not on oral cancer
885	Prognostic implication of EGFR, KRAS, and TP53 gene mutations in a large cohort of Japanese patients with surgically treated lung adenocarcinoma.	Record not on oral cancer
886	Prognostic value of Notch receptors in postsurgical patients with hepatitis B virus-related hepatocellular carcinoma	Record not on oral cancer
887	Prognostic Value of PD-L1 mRNA Sequencing Expression Profile in Non-Small Cell Lung Cancer	Record not on oral cancer
888	Prominent immune suppressive tumor microenvironment in female never-smoker lung cancer patients with EGFR mutations	Record not on oral cancer
889	Promoter mutation of tumor suppressor microRNA-7 is associated with poor prognosis of lung cancer	Record not on oral cancer
890	Pro-oncogenic role of NOTCH1 in early tongue squamous cell carcinoma	Record not on oral cancer
891	Prospective Immunogenomic Profiling of Non-Small Cell Lung Cancer: Genomic and Immune Profiling Updates from Project ICON	Record not on oral cancer
892	Prospective study of genome-wide strexome and transcriptome profiling in patients with small cell lung cancer progressing after 1st line therapy	Record not on oral cancer
893	Prospective study of oral microbiome and colorectal cancer risk in lowincome and African American populations	Record not on oral cancer
894	Pulmonary adenocarcinoma: A renewed entity in 2011	Record not on oral cancer
895	Pulmonary mucormycosis presenting as a chronic infection in a poorly controlled diabetic diagnosed by fungal 18s rRNA sequencing	Record not on oral cancer
896	Pulmonary nocardiosis (PN) complicating chronic pulmonary diseases	Record not on oral cancer
897	Pulmonary nocardiosis caused by in patients with complex lung disease: Two case reports	Record not on oral cancer
898	Pulmondb: A gene expression lung diseases	Record not on oral cancer
899	Putative biomarkers for cervical cancer: SNVs, methylation and expression profiles.	Record not on oral cancer
900	PXR (NR1I2): splice variants in human tissues, including brain, and identification of neurosteroids and nicotine as PXR activators.	Record not on oral cancer
901	Quantification of ethyl glucuronide	Record not on oral cancer
902	Rationale and Design of Family-Based Approach in a Minority Community Integrating Systems-Biology for Promotion of Health (FAMILIA).	Record not on oral cancer
903	RBBP7 is a prognostic biomarker in patients with esophageal squamous cell carcinoma	Record not on oral cancer
904	Recent Advances From Basic and Clinical Studies of Esophageal Squamous Cell Carcinoma.	Review
905	Recurrent PTPRT/JAK2 mutations in lung adenocarcinoma among African Americans	Record not on oral cancer
906	Reduced biological effect of e-cigarette aerosol compared to cigarette smoke evaluated in vitro using normalized nicotine dose and RNA-seq-based toxicogenomics.	Record not on oral cancer
907	Reduced DNA methylation of sphingosine-1 phosphate receptor 5 in alveolar macrophages in COPD: A potential link to failed efferocytosis	Record not on oral cancer
908	Regulation of connective tissue growth factor (CTGF) expression via EGFR-dependent and independent pathways in small airway basal stem/progenitor cells	Record not on oral cancer
909	Relationship between acetaldehyde concentration in mouth air and characteristics of microbiota of tongue dorsum in Japanese healthy adults: a cross-sectional study.	Record not on oral cancer
910	Relationship between HIV viral load and Langerhans cells of the cervical epithelium.	Record not on oral cancer
911	Relationship of salivary microbiome with the worsening of the periodontal health status in young adults: A 3-year cohort study	Record not on oral cancer
912	Relative low expression of large tumor suppressor 2 (LATS2) gene in EGFR-mutated pulmonary adenocarcinomas from non-smokers	Record not on oral cancer
913	Reproductive and endocrine expression pathways in adipose and skin are altered in carriers of polycystic ovary syndrome risk variants	Record not on oral cancer
914	Respiratory disorders: Ironing out smoking-related airway disease	Record not on oral cancer
915	Response to Anti-HER2 Afatinib in a Case of Invasive Pulmonary Mucinous Adenocarcinoma with a SLC3A2-NRG1 Fusion	Record not on oral cancer
916	Resting state functional connectivity in tobacco smokers and electronic cigarette users: Correlations with gut bacterial diversity	Record not on oral cancer
917	RET expression and detection of KIF5B/RET gene rearrangements in Japanese lung cancer.	Record not on oral cancer
918	RET fusion gene: Translation to the therapy of lung adenocarcinoma	Record not on oral cancer
919	Review article upregulated mir-18a-5p and its regulatory roles in hepatocellular carcinoma: A study based on bioinformatics analysis with mirna-seq and mirna-microarray data	Record not on oral cancer
920	Risk of p53 gene mutation in esophageal squamous cell carcinoma and habit of betel quid chewing in Taiwanese	Record not on oral cancer
921	Rna sequence analysis identifies novel low-level expressed smoking-responsive genes in human alveolar macrophages	Record not on oral cancer
922	RNA sequencing identifies common pathways between cigarette smoke exposure and replicative senescence in human airway epithelia.	Record not on oral cancer
923	RNA sequencing identifies novel non-coding RNA and exon-specific effects associated with cigarette smoking.	Record not on oral cancer
924	RNA sequencing of transcriptomes in human brain regions: protein-coding and non-coding RNAs, isoforms and alleles.	Record not on oral cancer
925	Rna sequencing reveals previously undetected transcription alterations in ovalbumin-challenged adult mice that had been exposed in utero to second-hand smoke	Record not on oral cancer
926	RNA sequencing to predict response to TNF-α inhibitors reveals possible mechanism for nonresponse in smokers.	Record not on oral cancer
927	RNA-Seq analysis demonstrates the role of 5' and 3' utr splicing in response to cigarette smoke exposure	Record not on oral cancer
928	RNA-seq analysis identifies key long non-coding RNAs connected to the pathogenesis of alcohol-associated head and neck squamous cell carcinoma	Record not on oral cancer
929	RNAseq analysis obtained from on-purpose tumor biopsies of patients in the MATCH-R trial allows the identification of potential mechanisms of acquired resistance to PD(L)1 therapies	Record not on oral cancer
930	RNA-seq analysis of lung adenocarcinomas reveals different gene expression profiles between smoking and nonsmoking patients.	Record not on oral cancer
931	RNA-Seq analysis of non-small cell lung cancer in female never-smokers reveals candidate cancer-associated long non-coding RNAs	Record not on oral cancer
932	RNA-SEQ identifies novel changes in the airway transcriptome associated with smoking and lung cancer	Record not on oral cancer
933	RNA-seq of the bronchial airway transcriptome identifies novel gene and microRNA expression changes associated with smoking and lung cancer	Record not on oral cancer
934	RNA-Seq quantification of the human small airway epithelium transcriptome.	Record not on oral cancer
935	Rna-seq transcriptomics and time-course longitudinal gene-set analyses reveal potential pathways altered during bronchial thermoplasty treatment in severe asthmatics	Record not on oral cancer
936	RNA-sequencing across three matched tissues reveals shared and tissue-specific gene expression and pathway signatures of COPD.	Record not on oral cancer
937	RNA-sequencing analysis implicates novel non-coding RNAs in human papillomavirusassociated head and neck squamous cell carcinoma	Records on next-generation sequencing and oral cancer but not on smoking
938	RNA-sequencing data analysis suggests that immunotherapy might be a potent treatment option in elderly non-small cell lung cancer patients	Record not on oral cancer
939	RNA-sequencing in non-small cell lung cancer shows gene downregulation of therapeutic targets in tumor tissue compared to non-malignant lung tissue.	Record not on oral cancer
940	RNA-sequencing reveals etiology-specific dysregulation of PIWIinteracting RNAs in head and neck squamous cell carcinoma	Record not on oral cancer
941	RNA-sequencing study of peripheral blood monocytes in chronic periodontitis.	Record not on oral cancer
942	RNY-derived small RNAs as a signature of coronary artery disease	Record not on oral cancer
943	Role of ERK reactivation mediated by Src in acquired resistance to gefitinib in non-small cell lung cancer with EGFR mutation	Record not on oral cancer
944	Role of IL-17 And IL-17r signaling in cigarette smoke induced emphysema in mice	Record not on oral cancer
945	Role of OSGIN1 in mediating smoking-induced autophagy in the human airway epithelium.	Record not on oral cancer
946	Role of RASEF hypermethylation in cigarette smoke-induced pulmonary arterial smooth muscle remodeling	Record not on oral cancer
947	Role of the microbiota in inflammation and lung cancer	Record not on oral cancer
948	Role of the oral and gut microbiota as a biomarker in locoregionally advanced oropharyngeal squamous cell carcinoma (ROMA LA-OPSCC)	Record not on oral cancer
949	ROS1 fusions in Chinese patients with non-small-cell lung cancer	Record not on oral cancer
950	Rules and tools to predict the splicing effects of exonic and intronic mutations	Record not on oral cancer
951	Salivary microbiome and cigarette smoking: A first of its kind investigation in Jordan	Record not on oral cancer
952	Salivary transcriptome diagnostics for oral cancer detection.	Records not on next-generation sequencing
953	Screen and classify genes on bladder cancer associated with metastasis	Record not on oral cancer
954	Screening of genes related to lung cancer caused by smoking with RNA-Seq.	Record not on oral cancer
955	Search on chromosome 17 centromere reveals TNFRSF13B as a susceptibility gene for intracranial aneurysm: A preliminary study	Record not on oral cancer
956	Selected transcriptome profiles of oral cancer suggestive of field cancerisation using second generation sequencing	Record not on oral cancer
957	Sequencing of miRNAs to unravel the epigenetic bases of adolescent idiopathic scoliosis	Record not on oral cancer
958	Sequencing of the small RNA transcriptome in cytologically normal bronchial airway epithelium of smokers with and without lung cancer	Record not on oral cancer
959	Serum microRNAs as predictors of risk for non-muscle invasive bladder cancer	Record not on oral cancer
960	Serum microRNAs/enriched pathways in lung cancer 1-4 years before diagnosis: A pilot study from the HUNT Biobank	Record not on oral cancer
961	Sex-specific differences in human placenta transcriptome	Record not on oral cancer
962	Sex-specific lung functional changes in adult mice exposed only to second-hand smoke in utero	Record not on oral cancer
963	Sexual transmission of hepatitis C virus among patients attending sexually transmitted diseases clinics in Baltimore--an analysis of 309 sex partnerships.	Record not on oral cancer
964	Shared and distinct microRNA-expression alterations in lung adenocarcinoma from smokers vs. nonsmokers	Record not on oral cancer
965	Shisha microbiota: the good, the bad and the not so ugly.	Record not on oral cancer
966	Short-term early exposure to thirdhand cigarette smoke increases lung cancer incidence in mice.	Record not on oral cancer
967	SIEGE: Smoking Induced Epithelial Gene Expression Database.	Record not on oral cancer
968	Significant accumulation of persistent organic pollutants and dysregulation in multiple DNA damage repair pathways in the electronic-waste-exposed populations	Record not on oral cancer
969	Single cell RNA sequencing reveals altered natural killer-like	Record not on oral cancer
970	Single cell RNA sequencing reveals bronchial cell types that contribute to smoking and lung cancer associated gene expression differences	Record not on oral cancer
971	Single cell RNA sequencing reveals smoking-associated alterations in bronchial airway epithelial subpopulations	Record not on oral cancer
972	Single cell RNA-sequencing reveals novel cell-specific expression of lung disease-related genes in the human small airway epithelium	Record not on oral cancer
973	Single cell transcriptomics reveals the cellular and molecular diversity of the human tracheal airway epithelium in smokers and non-smokers	Record not on oral cancer
974	Single nucleotide polymorphisms of the DNA repair gene XPD/ERCC2 alter mRNA expression.	Records not on next-generation sequencing
975	Single-Cell RNA Sequencing of Human Embryonic Stem Cell Differentiation Delineates Adverse Effects of Nicotine on Embryonic Development	Record not on oral cancer
976	Single-cell RNA sequencing reveals lung cancer-associated alterations in bronchial cell subpopulations in the mainstem bronchus	Record not on oral cancer
977	Skin dysbiosis in Hidradenitis suppurativa: A prospective metagenomic study	Record not on oral cancer
978	SMALL INTESTINAL EPITHELIAL MICROVILLI-ASSOCIATED DEFECTS PRESENT IN A MULTI-CENTER REPLICATION COHORT OF CROHN'S DISEASE PATIENTS	Record not on oral cancer
979	Small RNA-sequence analysis of plasma-derived extracellular vesicle miRNAs in smokers and patients with chronic obstructive pulmonary disease as circulating biomarkers	Record not on oral cancer
980	Smoke exposure in early developmental windows selectively affects male flies	Record not on oral cancer
981	Smokers and passive smokers gene expression profiles: correlation with the DNA oxidation damage.	Record not on oral cancer
982	Smoking alters the normal transcriptome of healthy human gingiva	Record not on oral cancer
983	Smoking and alcoholism target genes associated with plasticity and glutamate transmission in the human ventral tegmental area.	Record not on oral cancer
984	Smoking and gender modify the effect of TWIST on patient survival in head and neck squamous carcinoma.	Record not on oral cancer
985	Smoking and KRAS mutation status in lung adenocarcinomas are associated with distinct favorable immune cell contexture in the tumor microenvironment	Record not on oral cancer
986	Smoking Cessation Induces Profound Changes in the Composition of the Intestinal Microbiota in Humans	Record not on oral cancer
987	Smoking dysregulated genes in human airway basal cells localize to specific chromosomal â€œhot spotsâ€	Record not on oral cancer
988	Smoking dysregulates the human airway basal cell transcriptome at COPD risk locus 19q13.2	Record not on oral cancer
989	Smoking dysregulates the human airway basal cell transcriptome at COPD risk locus 19q13.2.	Record not on oral cancer
990	Smoking fruit flies-Impact of cigarette smoke exposure on the airway epithelium of Drosophila melanogaster	Record not on oral cancer
991	Smoking habit modulates peri-implant microbiome: A case-control study.	Record not on oral cancer
992	Smoking History Predicts Sensitivity to PARP Inhibitor Veliparib in Patients with Advanced Non-Small Cell Lung Cancer.	Record not on oral cancer
993	Smoking induces coordinated DNA methylation and gene expression changes in adipose tissue with consequences for metabolic health.	Record not on oral cancer
994	Smoking May Lead to Marginal Bone Loss Around Non-Submerged Implants During Bone Healing by Altering Salivary Microbiome: A Prospective Study.	Record not on oral cancer
995	Smoking reprograms human airway basal cells in vivo toward an embryonic stem cell-like molecular phenotype similar to that of lung adenocarcinoma	Record not on oral cancer
996	Smoking status impacts microRNA mediated prognosis and lung adenocarcinoma biology.	Record not on oral cancer
997	Smoking status regulates a novel panel of PIWI-interacting RNAs in head and neck squamous cell carcinoma.	Record not on oral cancer
998	Smoking-induced alternative splicing of transcript variants in human airway basal cells at COPD risk locus 19Q13.2	Record not on oral cancer
999	Smoking-induced disordered reprogramming of gene expression in human alveolar macrophages from HIV1+ individuals	Record not on oral cancer
1000	Smoking-induced dna damage results in atm-dependent phosphorylation of histone h2ax in pancreatic cancer	Record not on oral cancer
1001	Smoking-induced expression of the GPR15 gene indicates its potential role in chronic inflammatory pathologies.	Record not on oral cancer
1002	Smoking-induced heterogeneity and altered differentiation pathways of the progenitor cell population of the human small airway epithelium	Record not on oral cancer
1003	Smoking-induced up-regulation of microseminoprotein beta gene expression in the human airway	Record not on oral cancer
1004	Smoking-related up-regulation of OSGIN1 in the human airway epithelial cells	Record not on oral cancer
1005	snoRNA and piRNA expression levels modified by tobacco use in women with lung adenocarcinoma.	Record not on oral cancer
1006	SNP at miR-483-5p-binding site in the 3â€™-untranslated region of the BSG gene is associated with susceptibility to esophageal cancer in a Chinese population	Record not on oral cancer
1007	Sociodemographic variation in the oral microbiome	Record not on oral cancer
1008	SOLUTE TRANSPORTER SLC26A9 LOCALIZES TO THE PANCREATIC DUCT CELLS AND VARIANTS ARE ASSOCIATED WITH RECURRENT ACUTE AND CHRONIC PANCREATITIS IN GENOME-WIDE ASSOCIATION STUDY OF 2237 INDIVIDUALS FROM THE NAPS2 COHORT	Record not on oral cancer
1009	Somatic Genomics and Clinical Features of Lung Adenocarcinoma: A Retrospective Study	Record not on oral cancer
1010	Somatic mutation of the androgen receptor gene is not associated with transitional cell carcinoma: A "negative" study by whole-exome sequencing analysis	Record not on oral cancer
1011	Somatic Mutations and Genetic Variants of NOTCH1 in Head and Neck Squamous Cell Carcinoma Occurrence and Development.	Record not on oral cancer
1012	Somatic mutations and splicing variants of focal adhesion kinase in non-small cell lung cancer	Record not on oral cancer
1013	Somatic mutations at V157	Record not on oral cancer
1014	Spectrum of germline mutations in smokers and non-smokers in Brazilian non-small-cell lung cancer (NSCLC) patients.	Record not on oral cancer
1015	Sputum microbiome is associated with 1-year mortality in COPD exacerbations	Record not on oral cancer
1016	Sputum microbiota in severe asthma patients: Relationship to eosinophilic inflammation	Record not on oral cancer
1017	Squamous cell carcinoma of the oral tongue in young non-smokers is genomically similar to tumors in older smokers.	Included
1018	Squamous cell carcinoma pathology	Record not on oral cancer
1019	Stem Cell-Derived Endothelial Cell Model that Responds to Tobacco Smoke like Primary Endothelial Cells	Record not on oral cancer
1020	Streptococcus anginosus in head and neck squamous cell carcinoma: implication in carcinogenesis.	Records not on next-generation sequencing
1021	Streptococcus species enriched in the oral cavity of RA patients: A persistent source of peptidoglycan-polysaccharide polymers which drive disseminated synovial inflammation	Record not on oral cancer
1022	Stress and smoking are major correlates of disparate rates of molecular bacterial vaginosis among American Indian women	Record not on oral cancer
1023	Subgingival dysbiosis in smoker and non smoker patients with chronic periodontitis.	Record not on oral cancer
1024	Subgingival dysbiosis in smoker and non-smoker patients with chronic periodontitis	Record not on oral cancer
1025	Subgingival microbiome in smokers and non-smokers in periodontitis: an exploratory study using traditional targeted techniques and a next-generation sequencing.	Record not on oral cancer
1026	Subgingival microbiome of rheumatoid arthritis patients in relation to their disease status and periodontal health.	Record not on oral cancer
1027	Subgingival microbiota in health compared to periodontitis and the influence of smoking	Record not on oral cancer
1028	Supplementation of pancreatic digestive enzymes alters the composition of intestinal microbiota in mice	Record not on oral cancer
1029	Swarm Intelligence-Enhanced Detection of Non-Small-Cell Lung Cancer Using Tumor-Educated Platelets.	Record not on oral cancer
1030	Switching APOBEC mutation signatures	Record not on oral cancer
1031	Synchronous primary lung adenocarcinomas harboring distinct MET Exon 14 splice site mutations	Record not on oral cancer
1032	Systemic chromosome instability in Shugoshin-1 mice resulted in compromised glutathione pathway	Record not on oral cancer
1033	Systems-epigenomics inference of transcription factor activity implicates aryl-hydrocarbon-receptor inactivation as a key event in lung cancer development	Record not on oral cancer
1034	T cell clonal expansions in ileal Crohn's disease are associated with smoking behaviour and postoperative recurrence	Record not on oral cancer
1035	T cell phenotype and T cell receptor repertoire in patients with major depressive disorder	Record not on oral cancer
1036	Tagging SNPs in the HOTAIR gene are associated with bladder cancer risk in a Chinese population.	Record not on oral cancer
1037	Targeted next-generation sequencing of melanoma patient samples to reveal mutations in non-protein coding regions of targetable oncogenes	Record not on oral cancer
1038	Targeted sequencing of chromosome 15q25 identified novel variants associated with risk of lung cancer and smoking behavior in Chinese	Record not on oral cancer
1039	Targeted sequencing reveals distinct pathogenic variants in chinese patients with lung adenocarcinoma brain metastases	Record not on oral cancer
1040	TB or Not TB: Culture-Negative Aortic Valve Endocarditis	Record not on oral cancer
1041	TCDD-mediated alterations in the AhR-dependent pathway in Seveso, Italy, 20 years after the accident.	Records not on next-generation sequencing
1042	TCR repertoire sequencing of 254 resected non-small cell lung cancers to reveal TCR clonality in normal tissues compared to tumor tissues	Record not on oral cancer
1043	Tensor decomposition of RNA-sequencing data across three tissues identifies potential COPD genes and networks	Record not on oral cancer
1044	TERT promoter hotspot mutations and their relationship with TERT levels and telomere erosion in patients with head and neck squamous cell carcinoma	Records on next-generation sequencing and oral cancer but not on smoking
1045	The airway field of injury reflects gene expression changes associated with the presence of lung squamous premalignant lesions	Record not on oral cancer
1046	The alteration of ctnnbip1 in lung cancer	Record not on oral cancer
1047	The alveolar macrophage gene expression signature of cannabis exposure	Record not on oral cancer
1048	The association between pneumococcal vaccination	Record not on oral cancer
1049	The BBN model: A mouse bladder cancer model featuring basal-subtype gene expression and MLL3/MLL4 genetic disruption	Record not on oral cancer
1050	The Bergen COPD microbiome study (MicroCOPD): rationale, design, and initial experiences.	Record not on oral cancer
1051	The Cancer Genome Atlas: Integrated analysis of genome alterations in squamous cell carcinoma of the head and neck	Records on next-generation sequencing and oral cancer but not on smoking
1052	The change of MGMT gene expression in glioma patients was affected by methylation regulation and in the treatment of alkylation agent	Record not on oral cancer
1053	The characterization of bacterial communities of oropharynx microbiota in healthy children by combining culture techniques and sequencing of the 16S rRNA gene	Record not on oral cancer
1054	The CHRNA5-CHRNA3-CHRNB4 nicotinic receptor subunit gene cluster affects risk for nicotine dependence in African-Americans and in European-Americans	Record not on oral cancer
1055	The clinical value of miR-193a-3p in non-small cell lung cancer and its potential molecular mechanism explored in silico using RNA-sequencing and microarray data	Record not on oral cancer
1056	The comprehensive mutational profiling of lung adenocarcinoma through large-scale RNA sequencing analysis	Record not on oral cancer
1057	The Correlation Relationship between P14ARF Gene DNA Methylation and Primary Liver Cancer.	Record not on oral cancer
1058	The effect of cigarette smoke exposure and ascorbic acid intake on gene expression of antioxidant enzymes and other related enzymes in the livers and lungs of Shionogi rats with osteogenic disorders.	Record not on oral cancer
1059	The effect of cigarette smoking on the oral and nasal microbiota.	Record not on oral cancer
1060	The effect of enamel matrix derivative (Emdogain®) on gene expression profiles of human primary alveolar bone cells.	Record not on oral cancer
1061	The effect of the oral probiotic l.rhamnosus on biofilm production of oral pathogens	Record not on oral cancer
1062	The epidemiology of longevity and exceptional survival.	Review
1063	The female urinary microbiota relates to incontinence medication efficacy	Record not on oral cancer
1064	The Genetic Landscape of Renal Complications in Type 1 Diabetes.	Records not on next-generation sequencing
1065	The genomic landscape of SCLC and other neuroendocrine lung tumors	Record not on oral cancer
1066	The gut microbiome promotes tumorigenesis in multiple smoking-associated cancer	Record not on oral cancer
1067	The human laryngeal microbiome: effects of cigarette smoke and reflux.	Record not on oral cancer
1068	The human oral cavity microbiota composition during acute tonsillitis: a cross-sectional survey	Record not on oral cancer
1069	The impact of cholecystectomy on the gut microbiota: A case-control study	Record not on oral cancer
1070	The impact of smoking on genomic alterations in muscle-invasive bladder cancer	Record not on oral cancer
1071	The influence of cigarette smoke exposure on the lung and gut microbiome composition in mice	Record not on oral cancer
1072	The Influence of Smoking on the Peri-Implant Microbiome.	Record not on oral cancer
1073	The interplay of LncRNA ANRIL and mir-181b on the inflammation-relevant coronary artery disease through mediating NF-Îºb signalling pathway	Record not on oral cancer
1074	The intestinal microbiota of patients with PSC are different from healthy controls and patients with ulcerative colitis across geographical regions	Record not on oral cancer
1075	The lung microbiome in COPD	Record not on oral cancer
1076	The lung tissue microbiome in chronic obstructive pulmonary disease.	Record not on oral cancer
1077	The lung tissue microbiome in COPD	Record not on oral cancer
1078	The micribome exists in the 'sterile' pustule of palmoplantar pustulosis	Record not on oral cancer
1079	The microbiome of the â€œsterileâ€ pustules in palmoplantar pustulosis	Record not on oral cancer
1080	The microbiome of the human lower airways: A next generation sequencing perspective	Record not on oral cancer
1081	The microbiome of the lung and its extracellular vesicles in nonsmokers, healthy smokers and COPD patients.	Record not on oral cancer
1082	The most important questions in cancer research and clinical oncologyâ€”Question 2â€“5. Obesity-related cancers: More questions than answers	Record not on oral cancer
1083	The mutational landscape of head and neck squamous cell carcinoma.	Record not on oral cancer
1084	The nuclear factor ÎºB (NfÎºB) and notch signalling pathways and brca1 mrna expression in stage iv nonsmall-Cell Lung Cancer (NSCLC) Patients (P)	Record not on oral cancer
1085	The oral microbiome and prospective risk for esophageal cancer: A population-based nested case-control study	Record not on oral cancer
1086	The potential role of DNA methylation in abdominal aortic aneurysms.	Record not on oral cancer
1087	The predictive role of gut microbiota in treatment response to vedolizumab and ustekinumab in inflammatory bowel disease	Record not on oral cancer
1088	THE PREOPERATIVE FAECAL LIPODOME BUT NOT MICROBIAL DIVERSITY PREDICTS POST-OPERATIVE ILEUS IN ELECTIVE COLORECTAL SURGERY	Record not on oral cancer
1089	The relationship between cigarette smoking and the tongue microbiome in an East Asian population	Record not on oral cancer
1090	The REQUITE project: Integrating biomarkers and clinical predictors of radiotherapy side effects	Record not on oral cancer
1091	The response to TNF-blockers treatment of spa patients is influenced by the interplay between HLA-B27 and gut microbiota composition at baseline	Record not on oral cancer
1092	The role of bacteria in the pathogenesis and progression of idiopathic pulmonary fibrosis	Record not on oral cancer
1093	The role of dicer in alveolar macrophages and dendritic cells in smoke-induced inflammation	Record not on oral cancer
1094	The role of the microbiome in clinical response to golimumab in ulcerative colitis	Record not on oral cancer
1095	The rs1550117 A > G variant in DNMT3A gene promoter significantly increases non-small cell lung cancer susceptibility in a Han Chinese population	Record not on oral cancer
1096	The Ser82 RAGE Variant Affects Lung Function and Serum RAGE in Smokers and sRAGE Production In Vitro.	Record not on oral cancer
1097	The SNP rs61758360 loci reducing the risk of chronic obstructive pulmonary disease	Record not on oral cancer
1098	The subgingival microbiome in patients with established rheumatoid arthritis	Record not on oral cancer
1099	The transcriptional landscape and mutational profile of lung adenocarcinoma.	Record not on oral cancer
1100	The upper airway microbiome of smokers	Record not on oral cancer
1101	The urinary microbiota in premenopausal and postmenopausal women	Record not on oral cancer
1102	The use of mutational signatures in identifying carcinogen exposure	Record not on oral cancer
1103	The vaginal metabolome and microbiota of cervical HPV-positive and HPV-negative women: a cross-sectional analysis	Record not on oral cancer
1104	The vaginal microbiota over an 8- to 10-year period in a cohort of HIV-infected and HIV-uninfected women.	Record not on oral cancer
1105	Therapeutic priority of the PI3K/AKT/mTOR pathway in small cell lung cancers as revealed by a comprehensive genomic analysis	Record not on oral cancer
1106	Thymic stromal lymphopoietin: an immune cytokine gene associated with the metabolic syndrome and blood pressure in severe obesity.	Record not on oral cancer
1107	Time course of cigarette smoke-induced changes of systemic inflammation and muscle structure.	Records not on next-generation sequencing
1108	Tobacco exposure associated with oral microbiota oxygen utilization in the New York City Health and Nutrition Examination Study.	Record not on oral cancer
1109	Tobacco smoke increases lung adenocarcinoma risk by downregulating TGF-beta and AhR-regulated focal adhesion proteins involved in injury resolution	Record not on oral cancer
1110	Tobacco smoking affects bacterial acquisition and colonization in oral biofilms	Record not on oral cancer
1111	Tobacco smoking induces changes in true DNA methylation	Record not on oral cancer
1112	Tobacco smoking is associated with the immune suppressive microenvironment in head and neck squamous cell carcinoma (HNSCC)	Record not on oral cancer
1113	Tobacco Smoking-Associated Alterations in the Immune Microenvironment of Squamous Cell Carcinomas.	Record not on oral cancer
1114	Towards a tumor specific de-intensification strategy in oropharyngeal squamous cell carcinomas: Using tumor immunophenotypes to predict patient outcomes	Record not on oral cancer
1115	Towards incorporating epigenetic mechanisms into carcinogen identification and evaluation	Record not on oral cancer
1116	Trace Evidence Potential in Postmortem Skin Microbiomes: From Death Scene to Morgue.	Record not on oral cancer
1117	Transcript profiling analysis of in vitro cultured THP-1 cells after exposure to crotonaldehyde.	Record not on oral cancer
1118	Transcriptional profiling by sequencing of oropharyngeal cancer.	Record not on oral cancer
1119	Transcriptional profiling of subjects from the Iowa adoption studies.	Records not on next-generation sequencing
1120	Transcriptional regulation by nicotine in dopaminergic neurons.	Record not on oral cancer
1121	Transcriptional regulatory model of fibrosis progression in the human lung	Record not on oral cancer
1122	Transcriptome alterations in maternal and fetal cells induced by tobacco smoke.	Records not on next-generation sequencing
1123	Transcriptome alterations induced by cigarette smoke	Record not on oral cancer
1124	Transcriptome analysis in peripheral blood of humans exposed to environmental carcinogens: a promising new biomarker in environmental health studies.	Record not on oral cancer
1125	Transcriptome analysis of cigarette smoking in the copdgene study	Record not on oral cancer
1126	Transcriptome analysis of controlled and therapy-resistant childhood asthma reveals distinct gene expression profiles.	Record not on oral cancer
1127	Transcriptome analysis of type ii-gated alveolar epithelial cells reveals convergent and divergent molecular signatures in copd and ipf lung explants	Record not on oral cancer
1128	Transcriptome and methylome analysis of periodontitis and peri-implantitis with tobacco use	Record not on oral cancer
1129	Transcriptome sequencing of tumor vs. surrounding non-malignant lung tissue in non-small cell lung cancer	Record not on oral cancer
1130	Transcriptome-wide analysis associates ID2 expression with combined pre- and post-capillary pulmonary hypertension	Record not on oral cancer
1131	Transcriptome-wide mutation discovery in patients in a phase II clinical trial of first-line erlotinib for clinically selected patients with advanced non-small cell lung cancer	Record not on oral cancer
1132	Transcriptomic and epigenetic changes in the lung of patients with severe COPD	Record not on oral cancer
1133	Transcriptomic and methylomic features in asthmatic and nonasthmatic twins	Record not on oral cancer
1134	Transcriptomic profiling of nasal epithelial brushings identifies signatures of aging	Record not on oral cancer
1135	Transcriptomics and methylomics in chronic periodontitis with tobacco use: a pilot study.	Record not on oral cancer
1136	Translational genomics and recent advances in oral squamous cell carcinoma	Records on next-generation sequencing and oral cancer but not on smoking
1137	TREATMENT RESPONSE TO USTEKINUMAB AND VEDOLIZUMAB IN INFLAMMATORY BOWEL DISEASE: THE PREDICTIVE ROLE OF GUT MICROBIOTA	Record not on oral cancer
1138	tRic: a user-friendly data portal to explore the expression landscape of tRNAs in human cancers	Record not on oral cancer
1139	Tropheryma whipplei colonization in HIVinfected individuals is not associated with lung function or inflammation	Record not on oral cancer
1140	Tumor mutational burden quantification from targeted gene panels: Major advancements and challenges	Record not on oral cancer
1141	Tumor PD-L1 expression is associated with improved survival and lower recurrence risk in young women with oral cavity squamous cell carcinoma.	Included
1142	Tumor suppressor effects of ETS2 transcriptional factor in human non-small cell lung cancer	Record not on oral cancer
1143	Tumor suppressor role of KiSS-1 in bladder cancer: loss of KiSS-1 expression is associated with bladder cancer progression and clinical outcome.	Record not on oral cancer
1144	Twelve weeks of effective resistance training did not change the gut microbiota in patients with cirrhosis	Record not on oral cancer
1145	Type I interferon signaling genes in recurrent major depression: Increased expression detected by whole-blood RNA sequencing	Record not on oral cancer
1146	Uncontrolled diabetes mellitus has no major influence on the platelet transcriptome	Record not on oral cancer
1147	Uncovering and characterizing splice variants associated with survival in lung cancer patients	Record not on oral cancer
1148	Uniparental disomy unveils a novel recessive mutation in POMT2	Record not on oral cancer
1149	Unique biologic aspects of tobacco-induced lung cancer	Record not on oral cancer
1150	Unraveling the role of miR-223-3p in the regulation of airway inflammation in asthma and COPD	Record not on oral cancer
1151	Unveiling fetal development by use of "omics"	Record not on oral cancer
1152	Unveiling the function of altered gut microbiota composition in Parkinson's disease	Record not on oral cancer
1153	Update in lung cancer and mesothelioma 2012	Record not on oral cancer
1154	Update on prospective immunogenomic profiling of non-small cell lung cancer (Icon Project)	Record not on oral cancer
1155	Upper tract urothelial carcinoma is non-basal and T-cell depleted	Record not on oral cancer
1156	Upregulation of Rab	Record not on oral cancer
1157	Urinary microbiome evaluation in patients presenting with hematuria with a focus on exposure to tobacco smoke	Record not on oral cancer
1158	Usefulness of two independent DNA and rna tissue-based multiplex assays for the routine care of advanced NSCLC patients	Record not on oral cancer
1159	Using 3D epigenomic maps of primary olfactory neuronal cells from living individuals to understand gene regulation	Record not on oral cancer
1160	Using large-scale genomics data to identify driver mutations in lung cancer: methods and challenges.	Record not on oral cancer
1161	Using oral and lung microbiome to assess microbial dysbiosis and inflammatory response to electronic cigarettes and to cigarettes	Record not on oral cancer
1162	USING TRANSCRIPTOMICS TO SUBCLASSIFY ULCERATIVE COLITIS PATIENTS	Record not on oral cancer
1163	Utility of incorporating next-generation sequencing (NGS) in an Asian non-small cell lung cancer (NSCLC) population: Incremental yield of actionable alterations and cost-effectiveness analysis	Record not on oral cancer
1164	Validation of reported genetic risk factors for periodontitis in a large-scale replication study.	Record not on oral cancer
1165	Variability in skin microbiota between smokers	Record not on oral cancer
1166	Variability of antioxidant-related gene expression in the airway epithelium of cigarette smokers.	Record not on oral cancer
1167	Variability of genome-wide DNA methylation and mRNA expression profiles in reproductive and endocrine disease related tissues	Record not on oral cancer
1168	Variable DNA methylation of aging-related genes is associated with male COPD	Record not on oral cancer
1169	Variants in multiple genes polymorphism association analysis of COPD in the Chinese Li population.	Record not on oral cancer
1170	Weighted gene co-expression network analysis of gene modules for the prognosis of esophageal cancer.	Record not on oral cancer
1171	What is normal? Next generation sequencing-driven analysis of the human circulating miRNAOme.	Record not on oral cancer
1172	Whole blood microRNA expression may not be useful for screening non-small cell lung cancer.	Record not on oral cancer
1173	Whole exome sequencing identifies novel candidate genes that modify chronic obstructive pulmonary disease susceptibility.	Record not on oral cancer
1174	Whole exome sequencing of independent lung adenocarcinoma, lung squamous cell carcinoma, and malignant peritoneal mesothelioma: A case report.	Record not on oral cancer
1175	Whole genome and transcriptome analysis and the link between insulin receptor aberration and diabetes in PDAC	Record not on oral cancer
1176	Whole genome and transcriptome sequencing of lung cancer: Options for personalized cancer treatment	Record not on oral cancer
1177	Whole transcriptome analysis of smoker palatal mucosa identifies multiple downregulated innate immunity genes	Record not on oral cancer
1178	Whole transcriptome sequencing of normal and tumor bladder tissue samples	Record not on oral cancer
1179	Whole-exome sequencing reveals genetic variability among lung cancer cases subphenotyped for emphysema.	Record not on oral cancer
1180	Whole-Genome Sequencing in Severe Chronic Obstructive Pulmonary Disease.	Record not on oral cancer
1181	Widespread colonization of the lung by Tropheryma whipplei in HIV infection	Record not on oral cancer
1182	WIF1, a Wnt pathway inhibitor, regulates SKP2 and c-myc expression leading to G1 arrest and growth inhibition of human invasive urinary bladder cancer cells.	Record not on oral cancer
1183	Wohlfahrtiimonas chitiniclastica-associated osteomyelitis: A rare case report	Record not on oral cancer
1184	Xenobiotic metabolism enzyme gene expression in human bronchial epithelial and alveolar macrophage cells.	Record not on oral cancer
1185	Xeroderma pigmentosum group C gene expression is predominantly regulated by promoter hypermethylation and contributes to p53 mutation in lung cancers.	Record not on oral cancer
1186	Xuanbai Chengqi decoction alleviates pulmonary inflammation in mouse model of chronic obstructive pulmonary disease through inhibiting the ratio of Th17/Treg via gut commensal microbiota	Record not on oral cancer

## Sheet: S4
Table S4: Describing the title of the records obtained with reason for their inclusion or exclusion.
S. No.	Records that utilized NGS for studying the influence of smoking on oral cancer	Oral cancer subtypes	Sequencing type	Smoking status	Chromosomal loci altered
1	Zain R.B et al.	oral mucosal tissues from the alveolar mucosa	RNA-sequencing	5 smoking patients, 2 of which were former smoker and an additional 8 samples consisting of normal oral mucosal tissues from the alveolar mucosa of non-cancer patients where 4 were smokers and another 4 were non-smokers	15q14 (ACTC1), 17p13.1 (MYH2), 2q35 (DES),1q32.1 (MYBPH),16p11.2 (MYLPF),7p22.3 (CYP2W1),12q13.12 (FAIM2),11p15.4 (OLFML1),17q21.2 (KRT13)
2	Gao H et al.	cancer of oral cavity	RNA-sequencing	391 having smoking behavior and 117 with no smoking behavior	10q21.1 (DKK1)
3	Zammit A.P et al.	oral cavity squamous cell carcinoma	whole exome sequencing and RNA-sequencing	25 smokers, 18 ex smokers and 8 non smokers	17p13.1 (TP53), 9p21.3 (CDKN2A), 9q33.3 (MAPKAP1), 16q22.1 (E2F4), 19q34.13 (TSC1), 9q34.3 (EHMT1), 9q34.11 (CDK9), 17q25.3 (RPTOR), 7q22.1 (TAF6)
4	Agrawal N et al.	Primary tumors of oral cavity	whole exome sequencing	information not found	17p13.1 (TP53), 9q34.3 (NOTCH1), 9p21.3 (CDKN2A), 3q26.32 (PIK3CA), 4q31.3 (FBXW7), and 11p15.5 (HRAS)
5	Upadhyay P et al.	tongue squamous cell carcinoma	whole exome sequencing and RNA-sequencing	16 smoker and 47 non smoker	9q34.3 (NOTCH1)
6	Pickering C.R et al.	Squamous cell carcinoma of the oral tongue	whole exome sequencing	16 smokers and 28 non smokers	4q35.2 (FAT1), 17p13.1 (TP53), 3q26.32 (PIK3CA), 9p21.3 (CDKN2A), 2q33.1 (CASP8), 14q11.2 (AJUBA), 9q34.3 (NOTCH1), 12q13.12 (MLL2), 5q35.3 (NSD1), 6p22.1 (HLA-A), 3p24.1 (TGFBR2)
7	Hanna G.J et al.	oral cavity squamous cell carcinoma	whole exome sequencing	48 never or <10 pack-year. 20 having former smoking history ≥ 10 pack years. and 13 were currently smoking	9p24.1 (PD-L1)
The records depicted were obtained after removing duplicates from the records captured through Embase and PubMed.
